# Supplementary material for: Development and Radiation Response Assessment in A Novel Syngeneic Mouse Model of Tongue Cancer: 2D Culture, 3D Organoids and Orthotopic Allografts
Source: Cancers (Basel). 2020 Mar 2;12(3):579. doi: 10.3390/cancers12030579 (PMC7139805; doi:10.3390/cancers12030579)
Supplement: Supplementary file 1 [file cancers-12-00579-s001.zip]

Archive with 5 entries (4 files):
- cancers-699887-supplementary - final/
- cancers-699887-supplementary - final/cancers-699887 - supplementary - proof.pdf
- cancers-699887-supplementary - final/Supp File 1-SNP-Indel-Summary.xlsx
- cancers-699887-supplementary - final/Supp File 2 Missense and Indel and GSEA.xlsx
- cancers-699887-supplementary - final/SuppFiles1-2.pdf
