# Supplementary material for: Development and Radiation Response Assessment in A Novel Syngeneic Mouse Model of Tongue Cancer: 2D Culture, 3D Organoids and Orthotopic Allografts
Source: Cancers (Basel). 2020 Mar 2;12(3):579. doi: 10.3390/cancers12030579 (PMC7139805; doi:10.3390/cancers12030579)
Supplement: Supplementary file 1 [file cancers-12-00579-s001.zip › cancers-699887-supplementary - final/Supp File 1-SNP-Indel-Summary.xlsx]

## Sheet: SNP-Summary
Chromosome	Length	Variants	Variants rate			Type (alphabetical order)	Count
1	195471971	353	553744			3_prime_UTR_variant	62
2	182113224	294	619432			5_prime_UTR_premature_start_codon_gain_variant	11
3	160039680	156	1025895			5_prime_UTR_variant	46
4	156508116	146	1071973			downstream_gene_variant	437
5	151834684	189	803358			intergenic_region	44
6	149736546	255	587202			intragenic_variant	77
7	145441459	238	611098			intron_variant	1042
8	129401213	194	667016			missense_variant	1727
9	124595110	189	659233			non_coding_transcript_exon_variant	82
10	130694993	176	742585			splice_acceptor_variant	20
11	122082543	285	428359			splice_donor_variant	16
12	120129022	96	1251343			splice_region_variant	226
13	120421639	82	1468556			start_lost	2
14	124902244	128	975798			stop_gained	137
15	104043685	108	963367			stop_lost	1
16	98207768	63	1558853			stop_retained_variant	1
17	94987271	110	863520			synonymous_variant	608
18	90702639	74	1225711			upstream_gene_variant	331
19	61431566	107	574126
X	171031299	161	1062306
Total	2633776672	3404
	Type	Total
	SNP	3404
	MNP	0

## Sheet: Indel-Summary
Chromosome	Length	Variants	Variants rate			Type (alphabetical order)	Count
1	195471971	15	13031464			3_prime_UTR_variant	9
2	182113224	9	20234802			5_prime_UTR_variant	3
3	160039680	8	20004960			disruptive_inframe_deletion	1
4	156508116	10	15650811			disruptive_inframe_insertion	1
5	151834684	11	13803153			downstream_gene_variant	28
6	149736546	11	13612413			frameshift_variant	33
7	145441459	8	18180182			intergenic_region	3
8	129401213	11	11763746			intragenic_variant	4
9	124595110	8	15574388			intron_variant	114
10	130694993	6	21782498			non_coding_transcript_exon_variant	4
11	122082543	8	15260317			splice_acceptor_variant	4
12	120129022	2	60064511			splice_donor_variant	5
13	120421639	4	30105409			splice_region_variant	20
14	124902244	1	124902244			upstream_gene_variant	29
15	104043685	6	17340614
16	98207768	4	24551942
17	94987271	7	13569610
18	90702639	3	30234213
19	61431566	9	6825729
M	1	0	0
X	171031299	4	42757824
Total	2633776673	146	18039566
	Type	Total
	INS	24
	DEL	122
	Total	146
