# Supplementary material for: Development and Radiation Response Assessment in A Novel Syngeneic Mouse Model of Tongue Cancer: 2D Culture, 3D Organoids and Orthotopic Allografts
Source: Cancers (Basel). 2020 Mar 2;12(3):579. doi: 10.3390/cancers12030579 (PMC7139805; doi:10.3390/cancers12030579)
Supplement: Supplementary file 1 [file cancers-12-00579-s001.zip › cancers-699887-supplementary - final/Supp File 2 Missense and Indel and GSEA.xlsx]

## Sheet: SNP
# The following table is formatted as tab separated values.
#GeneName	GeneId	TranscriptId	BioType	variants_impact_HIGH	variants_impact_LOW	variants_impact_MODERATE	variants_impact_MODIFIER	variants_effect_3_prime_UTR_variant	variants_effect_5_prime_UTR_premature_start_codon_gain_variant	variants_effect_5_prime_UTR_variant	variants_effect_downstream_gene_variant	variants_effect_intron_variant	variants_effect_missense_variant	variants_effect_non_coding_transcript_exon_variant	variants_effect_splice_acceptor_variant	variants_effect_splice_donor_variant	variants_effect_splice_region_variant	variants_effect_start_lost	variants_effect_stop_gained	variants_effect_stop_lost	variants_effect_stop_retained_variant	variants_effect_synonymous_variant	variants_effect_upstream_gene_variant
0610030E20Rik	ENSMUSG00000058706	ENSMUST00000077783	protein_coding	0	0	1	0	0	0	0	0	0	1	0	0	0	0	0	0	0	0	0	0
0610040B09Rik	ENSMUSG00000085645	ENSMUST00000150698	antisense	0	0	0	1	0	0	0	1	0	0	0	0	0	0	0	0	0	0	0	0
0610040J01Rik	ENSMUSG00000060512	ENSMUST00000081747	protein_coding	0	0	0	2	0	0	0	0	0	0	0	0	0	0	0	0	0	0	0	2
1110008P14Rik	ENSMUSG00000039195	ENSMUST00000048792	protein_coding	0	0	0	1	0	0	0	1	0	0	0	0	0	0	0	0	0	0	0	0
1110059E24Rik	ENSMUSG00000035171	ENSMUST00000038830	protein_coding	0	1	0	0	0	0	0	0	0	0	0	0	0	0	0	0	0	0	1	0
1190005I06Rik	ENSMUSG00000043687	ENSMUST00000123927	protein_coding	0	1	0	0	0	0	0	0	0	0	0	0	0	0	0	0	0	0	1	0
1300002K09Rik	ENSMUSG00000028327	ENSMUST00000030011	protein_coding	0	0	1	0	0	0	0	0	0	1	0	0	0	0	0	0	0	0	0	0
1500015L24Rik	ENSMUSG00000094732	ENSMUST00000179640	lincRNA	0	0	0	1	0	0	0	0	0	0	1	0	0	0	0	0	0	0	0	0
1600002K03Rik	ENSMUSG00000035595	ENSMUST00000041882	protein_coding	0	0	0	1	0	0	0	0	1	0	0	0	0	0	0	0	0	0	0	0
1600010F14Rik	ENSMUSG00000089688	ENSMUST00000162977	antisense	0	0	0	1	0	0	0	0	1	0	0	0	0	0	0	0	0	0	0	0
1600020E01Rik	ENSMUSG00000097048	ENSMUST00000180896	lincRNA	0	0	0	1	0	0	0	0	0	0	0	0	0	0	0	0	0	0	0	1
1600029I14Rik	ENSMUSG00000046242	ENSMUST00000163199	protein_coding	0	0	1	0	0	0	0	0	0	1	0	0	0	0	0	0	0	0	0	0
1700006E09Rik	ENSMUSG00000010841	ENSMUST00000010985	protein_coding	0	0	0	1	0	0	0	0	1	0	0	0	0	0	0	0	0	0	0	0
1700007B14Rik	ENSMUSG00000031620	ENSMUST00000034033	protein_coding	0	0	1	0	0	0	0	0	0	1	0	0	0	0	0	0	0	0	0	0
1700010I14Rik	ENSMUSG00000023873	ENSMUST00000024650	protein_coding	0	1	0	0	0	0	0	0	0	0	0	0	0	0	0	0	0	0	1	0
1700012B15Rik	ENSMUSG00000079179	ENSMUST00000178074	antisense	0	0	0	1	0	0	0	0	1	0	0	0	0	0	0	0	0	0	0	0
1700014D04Rik	ENSMUSG00000051054	ENSMUST00000180139	protein_coding	0	1	0	0	0	0	0	0	0	0	0	0	0	0	0	0	0	0	1	0
1700017N19Rik	ENSMUSG00000056912	ENSMUST00000041162	protein_coding	0	0	0	1	0	0	0	0	1	0	0	0	0	0	0	0	0	0	0	0
1700018B24Rik	ENSMUSG00000037910	ENSMUST00000036023	protein_coding	0	0	1	0	0	0	0	0	0	1	0	0	0	0	0	0	0	0	0	0
1700018C11Rik	ENSMUSG00000058935	ENSMUST00000102861	protein_coding	0	0	0	1	0	0	0	0	1	0	0	0	0	0	0	0	0	0	0	0
1700018F24Rik	ENSMUSG00000029620	ENSMUST00000031624	protein_coding	0	0	0	1	0	0	0	0	1	0	0	0	0	0	0	0	0	0	0	0
1700019A02Rik	ENSMUSG00000060715	ENSMUST00000072235	protein_coding	1	0	0	0	0	0	0	0	1	0	0	1	0	0	0	0	0	0	0	0
1700019L03Rik	ENSMUSG00000038987	ENSMUST00000102813	protein_coding	0	0	0	1	0	0	0	0	1	0	0	0	0	0	0	0	0	0	0	0
1700019O17Rik	ENSMUSG00000036574	ENSMUST00000046004	protein_coding	0	0	1	0	0	0	0	0	0	1	0	0	0	0	0	0	0	0	0	0
1700023L04Rik	ENSMUSG00000045709	ENSMUST00000141679	lincRNA	0	0	0	1	0	0	0	0	0	0	1	0	0	0	0	0	0	0	0	0
1700028J19Rik	ENSMUSG00000038782	ENSMUST00000037220	protein_coding	0	0	0	1	0	0	0	0	1	0	0	0	0	0	0	0	0	0	0	0
1700030J22Rik	ENSMUSG00000031847	ENSMUST00000070577	protein_coding	0	0	1	0	0	0	0	0	0	1	0	0	0	0	0	0	0	0	0	0
1700034O15Rik	ENSMUSG00000029867	ENSMUST00000031900	protein_coding	0	0	0	1	0	0	0	1	0	0	0	0	0	0	0	0	0	0	0	0
1700054K02Rik	ENSMUSG00000097001	ENSMUST00000181755	antisense	0	0	0	1	0	0	0	0	0	0	0	0	0	0	0	0	0	0	0	1
1700092M07Rik	ENSMUSG00000090840	ENSMUST00000163172	protein_coding	0	0	0	1	0	0	0	1	0	0	0	0	0	0	0	0	0	0	0	0
1700109K24Rik	ENSMUSG00000097267	ENSMUST00000181870	lincRNA	0	0	0	1	0	0	0	0	0	0	0	0	0	0	0	0	0	0	0	1
1700110M21Rik	ENSMUSG00000042888	ENSMUST00000057718	protein_coding	0	0	2	0	0	0	0	0	0	2	0	0	0	0	0	0	0	0	0	0
1700125H20Rik	ENSMUSG00000018479	ENSMUST00000018623	protein_coding	0	0	1	0	0	0	0	0	0	1	0	0	0	0	0	0	0	0	0	0
1700128E19Rik	ENSMUSG00000031510	ENSMUST00000134409	lincRNA	0	0	0	1	0	0	0	0	0	0	1	0	0	0	0	0	0	0	0	0
1700128F08Rik	ENSMUSG00000031998	ENSMUST00000034483	protein_coding	0	0	1	0	0	0	0	0	0	1	0	0	0	0	0	0	0	0	0	0
1810019D21Rik	ENSMUSG00000086390	ENSMUST00000145343	processed_transcript	0	0	0	1	0	0	0	0	0	0	0	0	0	0	0	0	0	0	0	1
1810055G02Rik	ENSMUSG00000035372	ENSMUST00000039048	protein_coding	0	0	0	1	0	0	0	0	1	0	0	0	0	0	0	0	0	0	0	0
2010300C02Rik	ENSMUSG00000026090	ENSMUST00000162875	protein_coding	0	1	1	0	0	0	0	0	0	1	0	0	0	0	0	0	0	0	1	0
2210010C04Rik	ENSMUSG00000029882	ENSMUST00000031931	protein_coding	0	0	1	0	0	0	0	0	0	1	0	0	0	0	0	0	0	0	0	0
2210016L21Rik	ENSMUSG00000029559	ENSMUST00000031538	protein_coding	0	0	1	0	0	0	0	0	0	1	0	0	0	0	0	0	0	0	0	0
2310003H01Rik	ENSMUSG00000025384	ENSMUST00000026448	protein_coding	0	0	1	0	0	0	0	0	0	1	0	0	0	0	0	0	0	0	0	0
2310003L06Rik	ENSMUSG00000007457	ENSMUST00000007601	protein_coding	0	0	1	0	0	0	0	0	0	1	0	0	0	0	0	0	0	0	0	0
2310007B03Rik	ENSMUSG00000034159	ENSMUST00000043718	protein_coding	1	0	0	0	0	0	0	0	0	0	0	0	0	0	0	1	0	0	0	0
2310015B20Rik	ENSMUSG00000019933	ENSMUST00000020090	protein_coding	0	0	1	0	0	0	0	0	0	1	0	0	0	0	0	0	0	0	0	0
2310033P09Rik	ENSMUSG00000020441	ENSMUST00000020719	protein_coding	0	0	1	0	0	0	0	0	0	1	0	0	0	0	0	0	0	0	0	0
2310050B05Rik	ENSMUSG00000085779	ENSMUST00000150782	antisense	0	0	0	2	0	0	0	1	1	0	0	0	0	0	0	0	0	0	0	0
2410016O06Rik	ENSMUSG00000046791	ENSMUST00000053744	protein_coding	0	0	1	0	0	0	0	0	0	1	0	0	0	0	0	0	0	0	0	0
2410076I21Rik	ENSMUSG00000074269	ENSMUST00000098674	protein_coding	0	1	0	0	0	0	0	0	0	0	0	0	0	0	0	0	0	0	1	0
2600006K01Rik	ENSMUSG00000039798	ENSMUST00000047607	protein_coding	0	0	1	0	0	0	0	0	0	1	0	0	0	0	0	0	0	0	0	0
2610002M06Rik	ENSMUSG00000031242	ENSMUST00000120722	protein_coding	0	1	0	1	0	0	0	0	2	0	0	0	0	1	0	0	0	0	0	0
2610316D01Rik	ENSMUSG00000097040	ENSMUST00000181047	lincRNA	0	0	0	1	0	0	0	0	0	0	0	0	0	0	0	0	0	0	0	1
2810021J22Rik	ENSMUSG00000020491	ENSMUST00000073924	protein_coding	0	0	1	0	0	0	0	0	0	1	0	0	0	0	0	0	0	0	0	0
2810408A11Rik	ENSMUSG00000018570	ENSMUST00000102580	protein_coding	0	1	0	0	0	0	0	0	0	0	0	0	0	0	0	0	0	0	1	0
3110047P20Rik	ENSMUSG00000090061	ENSMUST00000159584	protein_coding	0	0	1	1	1	0	0	0	0	1	0	0	0	0	0	0	0	0	0	0
3110070M22Rik	ENSMUSG00000074635	ENSMUST00000099148	protein_coding	0	0	0	1	0	0	0	0	0	0	0	0	0	0	0	0	0	0	0	1
3110079O15Rik	ENSMUSG00000026258	ENSMUST00000027476	protein_coding	0	0	2	0	0	0	0	0	0	2	0	0	0	0	0	0	0	0	0	0
3110082I17Rik	ENSMUSG00000053553	ENSMUST00000066052	protein_coding	0	0	0	1	0	0	0	1	0	0	0	0	0	0	0	0	0	0	0	0
3222401L13Rik	ENSMUSG00000073590	ENSMUST00000097608	protein_coding	0	0	0	1	0	0	0	1	0	0	0	0	0	0	0	0	0	0	0	0
3425401B19Rik	ENSMUSG00000071540	ENSMUST00000096038	protein_coding	0	1	1	0	0	0	0	0	0	1	0	0	0	0	0	0	0	0	1	0
4732465J04Rik	ENSMUSG00000071107	ENSMUST00000084674	protein_coding	0	0	1	0	0	0	0	0	0	1	0	0	0	0	0	0	0	0	0	0
4833403I15Rik	ENSMUSG00000024481	ENSMUST00000025358	protein_coding	0	0	1	0	0	0	0	0	0	1	0	0	0	0	0	0	0	0	0	0
4833420G17Rik	ENSMUSG00000062822	ENSMUST00000026519	protein_coding	0	0	0	1	0	0	0	1	0	0	0	0	0	0	0	0	0	0	0	0
4833427G06Rik	ENSMUSG00000032057	ENSMUST00000170947	protein_coding	0	0	0	1	0	0	0	1	0	0	0	0	0	0	0	0	0	0	0	0
4921511C20Rik	ENSMUSG00000049815	ENSMUST00000051530	protein_coding	0	1	0	0	0	0	0	0	0	0	0	0	0	0	0	0	0	0	1	0
4921511H03Rik	ENSMUSG00000040514	ENSMUST00000088796	protein_coding	0	0	1	0	0	0	0	0	0	1	0	0	0	0	0	0	0	0	0	0
4921517D22Rik	ENSMUSG00000049902	ENSMUST00000061597	protein_coding	0	0	1	0	0	0	0	0	0	1	0	0	0	0	0	0	0	0	0	0
4921518J05Rik	ENSMUSG00000089968	ENSMUST00000159738	antisense	0	0	0	1	0	0	0	0	0	0	0	0	0	0	0	0	0	0	0	1
4921539E11Rik	ENSMUSG00000028520	ENSMUST00000030245	protein_coding	0	0	0	1	0	0	0	0	0	0	0	0	0	0	0	0	0	0	0	1
4922505E12Rik	ENSMUSG00000043429	ENSMUST00000060041	protein_coding	0	0	1	0	0	0	0	0	0	1	0	0	0	0	0	0	0	0	0	0
4930412F09Rik	ENSMUSG00000085321	ENSMUST00000139006	processed_transcript	0	0	0	1	0	0	0	0	1	0	0	0	0	0	0	0	0	0	0	0
4930422G04Rik	ENSMUSG00000051278	ENSMUST00000043108	protein_coding	0	0	1	0	0	0	0	0	0	1	0	0	0	0	0	0	0	0	0	0
4930426D05Rik	ENSMUSG00000043168	ENSMUST00000139804	processed_transcript	0	0	0	1	0	0	0	0	0	0	1	0	0	0	0	0	0	0	0	0
4930430A15Rik	ENSMUSG00000027157	ENSMUST00000028577	protein_coding	0	0	0	1	0	0	0	0	0	0	0	0	0	0	0	0	0	0	0	1
4930432K09Rik	ENSMUSG00000002240	ENSMUST00000101056	protein_coding	0	0	1	0	0	0	0	0	0	1	0	0	0	0	0	0	0	0	0	0
4930432K21Rik	ENSMUSG00000008129	ENSMUST00000118856	protein_coding	0	0	0	1	0	0	0	0	0	0	0	0	0	0	0	0	0	0	0	1
4930433N12Rik	ENSMUSG00000042360	ENSMUST00000048921	protein_coding	0	0	1	0	0	0	0	0	0	1	0	0	0	0	0	0	0	0	0	0
4930438A08Rik	ENSMUSG00000069873	ENSMUST00000108834	protein_coding	0	1	0	0	0	0	0	0	0	0	0	0	0	0	0	0	0	0	1	0
4930442H23Rik	ENSMUSG00000053603	ENSMUST00000056086	protein_coding	0	0	0	1	0	0	0	1	0	0	0	0	0	0	0	0	0	0	0	0
4930447A16Rik	ENSMUSG00000022288	ENSMUST00000022897	protein_coding	0	0	1	0	0	0	0	0	0	1	0	0	0	0	0	0	0	0	0	0
4930456L15Rik	ENSMUSG00000078618	ENSMUST00000145577	lincRNA	0	0	0	1	0	0	0	0	0	0	1	0	0	0	0	0	0	0	0	0
4930467D21Rik	ENSMUSG00000097516	ENSMUST00000180634	lincRNA	0	0	0	1	0	0	0	0	0	0	0	0	0	0	0	0	0	0	0	1
4930469K13Rik	ENSMUSG00000085684	ENSMUST00000141450	processed_transcript	0	0	0	1	0	0	0	0	1	0	0	0	0	0	0	0	0	0	0	0
4930520K10Rik	ENSMUSG00000038491	ENSMUST00000143103	antisense	0	0	0	1	0	0	0	0	0	0	1	0	0	0	0	0	0	0	0	0
4930523C07Rik	ENSMUSG00000050883	ENSMUST00000168359	protein_coding	0	0	0	1	0	0	0	1	0	0	0	0	0	0	0	0	0	0	0	0
4930523C07Rik	ENSMUSG00000090394	ENSMUST00000097513	protein_coding	0	0	0	1	0	0	0	1	0	0	0	0	0	0	0	0	0	0	0	0
4930526L06Rik	ENSMUSG00000097091	ENSMUST00000181137	lincRNA	0	0	0	1	0	0	0	1	0	0	0	0	0	0	0	0	0	0	0	0
4930529M08Rik	ENSMUSG00000037143	ENSMUST00000133433	protein_coding	0	0	0	1	0	0	0	0	1	0	0	0	0	0	0	0	0	0	0	0
4930556N08Rik	ENSMUSG00000085664	ENSMUST00000138617	processed_transcript	0	0	0	1	0	0	0	0	1	0	0	0	0	0	0	0	0	0	0	0
4930562F07Rik	ENSMUSG00000026729	ENSMUST00000028061	protein_coding	0	0	0	1	0	0	0	0	1	0	0	0	0	0	0	0	0	0	0	0
4930584F24Rik	ENSMUSG00000029044	ENSMUST00000030910	protein_coding	0	0	0	1	0	0	0	0	0	0	0	0	0	0	0	0	0	0	0	1
4930590J08Rik	ENSMUSG00000034063	ENSMUST00000059318	protein_coding	0	1	1	0	0	0	0	0	0	1	0	0	0	0	0	0	0	0	1	0
4931408C20Rik	ENSMUSG00000073722	ENSMUST00000097801	protein_coding	0	1	1	0	0	0	0	0	0	1	0	0	0	0	0	0	0	0	1	0
4931414P19Rik	ENSMUSG00000022179	ENSMUST00000022786	protein_coding	0	1	0	0	0	0	0	0	0	0	0	0	0	1	0	0	0	0	1	0
4931428L18Rik	ENSMUSG00000086727	ENSMUST00000135245	protein_coding	0	0	0	1	0	0	0	0	0	0	0	0	0	0	0	0	0	0	0	1
4932415M13Rik	ENSMUSG00000062036	ENSMUST00000184645	lincRNA	0	0	0	1	0	0	0	0	0	0	1	0	0	0	0	0	0	0	0	0
4932429P05Rik	ENSMUSG00000079513	ENSMUST00000113958	protein_coding	0	0	1	0	0	0	0	0	0	1	0	0	0	0	0	0	0	0	0	0
4932443I19Rik	ENSMUSG00000090336	ENSMUST00000166277	protein_coding	0	1	0	0	0	0	0	0	0	0	0	0	0	0	0	0	0	0	1	0
4933402P03Rik	ENSMUSG00000044084	ENSMUST00000056941	protein_coding	0	0	0	1	0	0	0	0	0	0	0	0	0	0	0	0	0	0	0	1
4933403O08Rik	ENSMUSG00000079460	ENSMUST00000152343	protein_coding	0	1	0	0	0	0	0	0	0	0	0	0	0	0	0	0	0	0	1	0
4933409G03Rik	ENSMUSG00000053896	ENSMUST00000102713	protein_coding	0	0	0	1	0	0	0	0	1	0	0	0	0	0	0	0	0	0	0	0
4933412E24Rik	ENSMUSG00000071749	ENSMUST00000096421	protein_coding	0	0	1	0	0	0	0	0	0	1	0	0	0	0	0	0	0	0	0	0
4933413G19Rik	ENSMUSG00000079304	ENSMUST00000100926	protein_coding	0	0	1	1	0	0	0	0	1	1	0	0	0	0	0	0	0	0	0	0
4933416I08Rik	ENSMUSG00000071763	ENSMUST00000068983	unprocessed_pseudogene	0	0	0	6	0	0	0	0	1	0	5	0	0	0	0	0	0	0	0	0
4933421I07Rik	ENSMUSG00000030463	ENSMUST00000032648	protein_coding	0	1	0	0	0	0	0	0	0	0	0	0	0	0	0	0	0	0	1	0
4933422H20Rik	ENSMUSG00000070332	ENSMUST00000093914	protein_coding	0	0	2	0	0	0	0	0	0	2	0	0	0	0	0	0	0	0	0	0
4933430I17Rik	ENSMUSG00000058046	ENSMUST00000062145	protein_coding	0	0	0	1	0	0	0	0	1	0	0	0	0	0	0	0	0	0	0	0
4933431K23Rik	ENSMUSG00000086451	ENSMUST00000153937	processed_transcript	0	0	0	1	0	0	0	0	1	0	0	0	0	0	0	0	0	0	0	0
4933436I01Rik	ENSMUSG00000025288	ENSMUST00000026325	protein_coding	0	0	1	0	0	0	0	0	0	1	0	0	0	0	0	0	0	0	0	0
4933440M02Rik	ENSMUSG00000045928	ENSMUST00000061823	protein_coding	0	1	0	0	0	0	0	0	0	0	0	0	0	0	0	0	0	0	1	0
5031414D18Rik	ENSMUSG00000034959	ENSMUST00000036072	protein_coding	0	0	1	0	0	0	0	0	0	1	0	0	0	0	0	0	0	0	0	0
5330417C22Rik	ENSMUSG00000040412	ENSMUST00000106625	protein_coding	0	2	0	0	0	0	0	0	1	0	0	0	0	1	0	0	0	0	1	0
5830411N06Rik	ENSMUSG00000054672	ENSMUST00000164583	protein_coding	0	0	1	0	0	0	0	0	0	1	0	0	0	0	0	0	0	0	0	0
5830417I10Rik	ENSMUSG00000078684	ENSMUST00000135913	unprocessed_pseudogene	0	0	0	1	0	0	0	0	0	0	1	0	0	0	0	0	0	0	0	0
5830473C10Rik	ENSMUSG00000070690	ENSMUST00000094615	protein_coding	0	0	1	0	0	0	0	0	0	1	0	0	0	0	0	0	0	0	0	0
6430548M08Rik	ENSMUSG00000031824	ENSMUST00000034281	protein_coding	0	0	0	2	0	0	0	0	2	0	0	0	0	0	0	0	0	0	0	0
6430571L13Rik	ENSMUSG00000037977	ENSMUST00000042581	protein_coding	0	0	0	1	0	0	0	0	1	0	0	0	0	0	0	0	0	0	0	0
9030617O03Rik	ENSMUSG00000021185	ENSMUST00000110073	protein_coding	0	1	0	0	0	0	0	0	0	0	0	0	0	0	0	0	0	0	1	0
9030624J02Rik	ENSMUSG00000030982	ENSMUST00000059390	protein_coding	0	0	0	1	0	0	0	0	1	0	0	0	0	0	0	0	0	0	0	0
9130017K11Rik	ENSMUSG00000055134	ENSMUST00000135670	processed_transcript	0	0	0	1	0	0	0	0	0	0	1	0	0	0	0	0	0	0	0	0
9130019O22Rik	ENSMUSG00000030823	ENSMUST00000049052	protein_coding	0	0	0	1	0	0	0	0	1	0	0	0	0	0	0	0	0	0	0	0
9130019P16Rik	ENSMUSG00000073067	ENSMUST00000145111	processed_transcript	0	0	0	1	0	0	0	0	1	0	0	0	0	0	0	0	0	0	0	0
9130204L05Rik	ENSMUSG00000091175	ENSMUST00000166173	protein_coding	0	0	0	1	1	0	0	0	0	0	0	0	0	0	0	0	0	0	0	0
9330159F19Rik	ENSMUSG00000004360	ENSMUST00000092627	protein_coding	0	1	0	0	0	0	0	0	0	0	0	0	0	0	0	0	0	0	1	0
9530068E07Rik	ENSMUSG00000036275	ENSMUST00000036952	protein_coding	0	0	1	0	0	0	0	0	0	1	0	0	0	0	0	0	0	0	0	0
9630033F20Rik	ENSMUSG00000038028	ENSMUST00000039913	protein_coding	0	0	1	0	0	0	0	0	0	1	0	0	0	0	0	0	0	0	0	0
9930021J03Rik	ENSMUSG00000046138	ENSMUST00000059484	protein_coding	0	0	0	1	0	0	0	0	1	0	0	0	0	0	0	0	0	0	0	0
9930038K12Rik	ENSMUSG00000056583	ENSMUST00000070779	pseudogene	0	0	0	1	0	0	0	1	0	0	0	0	0	0	0	0	0	0	0	0
A030009H04Rik	ENSMUSG00000043419	ENSMUST00000129321	processed_transcript	0	0	0	1	0	0	0	1	0	0	0	0	0	0	0	0	0	0	0	0
A230072E10Rik	ENSMUSG00000084771	ENSMUST00000175825	antisense	0	0	0	1	0	0	0	0	0	0	0	0	0	0	0	0	0	0	0	1
A2m	ENSMUSG00000030111	ENSMUST00000032203	protein_coding	0	0	1	1	0	0	0	0	1	1	0	0	0	0	0	0	0	0	0	0
A330008L17Rik	ENSMUSG00000052479	ENSMUST00000064349	protein_coding	0	1	0	0	0	0	0	0	0	0	0	0	0	0	0	0	0	0	1	0
A530088E08Rik	ENSMUSG00000053467	ENSMUST00000065921	protein_coding	0	0	0	1	0	0	0	0	0	0	0	0	0	0	0	0	0	0	0	1
A630012P03Rik	ENSMUSG00000055110	ENSMUST00000114854	antisense	0	0	0	1	0	0	0	0	1	0	0	0	0	0	0	0	0	0	0	0
A730032A03Rik	ENSMUSG00000085649	ENSMUST00000143202	antisense	0	0	0	1	0	0	0	1	0	0	0	0	0	0	0	0	0	0	0	0
A830018L16Rik	ENSMUSG00000057715	ENSMUST00000137824	protein_coding	0	0	0	1	0	0	0	0	1	0	0	0	0	0	0	0	0	0	0	0
A830018L16Rik	ENSMUSG00000095719	ENSMUST00000179089	protein_coding	0	0	0	1	0	0	0	0	1	0	0	0	0	0	0	0	0	0	0	0
A830036E02Rik	ENSMUSG00000084890	ENSMUST00000139095	antisense	0	0	0	1	0	0	0	0	1	0	0	0	0	0	0	0	0	0	0	0
A930018M24Rik	ENSMUSG00000091089	ENSMUST00000170855	protein_coding	0	0	0	1	0	0	0	1	0	0	0	0	0	0	0	0	0	0	0	0
AA386476	ENSMUSG00000074357	ENSMUST00000098781	protein_coding	0	0	0	1	1	0	0	0	0	0	0	0	0	0	0	0	0	0	0	0
AB124611	ENSMUSG00000057191	ENSMUST00000086361	protein_coding	0	0	1	0	0	0	0	0	0	1	0	0	0	0	0	0	0	0	0	0
AC132878.3	ENSMUSG00000099022	ENSMUST00000184191	miRNA	0	0	0	1	0	0	0	1	0	0	0	0	0	0	0	0	0	0	0	0
AI747448	ENSMUSG00000074195	ENSMUST00000098549	protein_coding	0	0	1	0	0	0	0	0	0	1	0	0	0	0	0	0	0	0	0	0
AI846148	ENSMUSG00000024970	ENSMUST00000025924	protein_coding	1	0	0	0	0	0	0	0	0	0	0	0	0	0	0	1	0	0	0	0
AY036118	ENSMUSG00000045999	ENSMUST00000062783	pseudogene	0	0	0	2	0	0	0	2	0	0	0	0	0	0	0	0	0	0	0	0
AY358078	ENSMUSG00000050961	ENSMUST00000053821	protein_coding	0	0	1	0	0	0	0	0	0	1	0	0	0	0	0	0	0	0	0	0
Aanat	ENSMUSG00000020804	ENSMUST00000153476	protein_coding	0	1	0	1	0	0	0	1	0	0	0	0	0	0	0	0	0	0	1	0
Aarsd1	ENSMUSG00000075528	ENSMUST00000070395	protein_coding	1	0	0	1	0	0	0	0	1	0	0	0	1	0	0	0	0	0	0	1
Abca12	ENSMUSG00000050296	ENSMUST00000087268	protein_coding	0	0	1	0	0	0	0	0	0	1	0	0	0	0	0	0	0	0	0	0
Abca14	ENSMUSG00000062017	ENSMUST00000084640	protein_coding	0	0	0	1	0	0	0	0	1	0	0	0	0	0	0	0	0	0	0	0
Abca4	ENSMUSG00000028125	ENSMUST00000013995	protein_coding	0	1	0	0	0	0	0	0	1	0	0	0	0	1	0	0	0	0	0	0
Abca7	ENSMUSG00000035722	ENSMUST00000171637	protein_coding	0	0	0	1	0	0	0	1	0	0	0	0	0	0	0	0	0	0	0	0
Abca8a	ENSMUSG00000041828	ENSMUST00000100287	protein_coding	0	1	0	0	0	0	0	0	1	0	0	0	0	1	0	0	0	0	0	0
Abca8b	ENSMUSG00000020620	ENSMUST00000020948	protein_coding	0	0	0	1	1	0	0	0	0	0	0	0	0	0	0	0	0	0	0	0
Abca9	ENSMUSG00000041797	ENSMUST00000044850	protein_coding	0	0	3	0	0	0	0	0	0	3	0	0	0	0	0	0	0	0	0	0
Abcb10	ENSMUSG00000031974	ENSMUST00000075578	protein_coding	0	0	0	1	0	0	0	0	1	0	0	0	0	0	0	0	0	0	0	0
Abcb6	ENSMUSG00000026198	ENSMUST00000027396	protein_coding	0	0	2	0	0	0	0	0	0	2	0	0	0	0	0	0	0	0	0	0
Abcb7	ENSMUSG00000031333	ENSMUST00000033695	protein_coding	0	0	1	0	0	0	0	0	0	1	0	0	0	0	0	0	0	0	0	0
Abcc10	ENSMUSG00000032842	ENSMUST00000047970	protein_coding	0	1	0	0	0	0	0	0	0	0	0	0	0	0	0	0	0	0	1	0
Abcc3	ENSMUSG00000020865	ENSMUST00000178136	protein_coding	0	1	0	0	0	0	0	0	0	0	0	0	0	0	0	0	0	0	1	0
Abcc4	ENSMUSG00000032849	ENSMUST00000036554	protein_coding	0	0	0	1	0	0	0	0	1	0	0	0	0	0	0	0	0	0	0	0
Abcc6	ENSMUSG00000030834	ENSMUST00000002850	protein_coding	0	2	0	0	0	0	0	0	0	0	0	0	0	0	0	0	0	0	2	0
Abcg3	ENSMUSG00000029299	ENSMUST00000031239	protein_coding	0	0	1	0	0	0	0	0	0	1	0	0	0	0	0	0	0	0	0	0
Abcg4	ENSMUSG00000032131	ENSMUST00000034648	protein_coding	0	0	1	1	0	0	0	0	1	1	0	0	0	0	0	0	0	0	0	0
Abcg5	ENSMUSG00000040505	ENSMUST00000066175	protein_coding	0	0	0	1	0	0	0	0	0	0	0	0	0	0	0	0	0	0	0	1
Abcg8	ENSMUSG00000024254	ENSMUST00000045714	protein_coding	0	1	0	0	0	0	0	0	0	0	0	0	0	0	0	0	0	0	1	0
Abhd12b	ENSMUSG00000090121	ENSMUST00000169156	protein_coding	0	0	0	1	0	0	0	0	1	0	0	0	0	0	0	0	0	0	0	0
Abhd14a	ENSMUSG00000042210	ENSMUST00000171925	protein_coding	0	0	0	1	0	0	0	0	0	0	0	0	0	0	0	0	0	0	0	1
Abhd14b	ENSMUSG00000042073	ENSMUST00000048527	protein_coding	0	0	1	0	0	0	0	0	0	1	0	0	0	0	0	0	0	0	0	0
Abr	ENSMUSG00000017631	ENSMUST00000094012	protein_coding	0	0	0	1	0	0	0	0	1	0	0	0	0	0	0	0	0	0	0	0
Abtb2	ENSMUSG00000032724	ENSMUST00000076212	protein_coding	0	0	1	0	0	0	0	0	0	1	0	0	0	0	0	0	0	0	0	0
Acad8	ENSMUSG00000031969	ENSMUST00000060513	protein_coding	0	0	1	0	0	0	0	0	0	1	0	0	0	0	0	0	0	0	0	0
Acan	ENSMUSG00000030607	ENSMUST00000032835	protein_coding	0	1	3	0	0	0	0	0	0	3	0	0	0	0	0	0	0	0	1	0
Acap1	ENSMUSG00000001588	ENSMUST00000001631	protein_coding	0	0	0	1	0	0	0	0	0	0	0	0	0	0	0	0	0	0	0	1
Acat1	ENSMUSG00000032047	ENSMUST00000034547	protein_coding	0	0	0	1	0	0	0	0	1	0	0	0	0	0	0	0	0	0	0	0
Ackr3	ENSMUSG00000044337	ENSMUST00000065587	protein_coding	0	0	1	0	0	0	0	0	0	1	0	0	0	0	0	0	0	0	0	0
Acot10	ENSMUSG00000047565	ENSMUST00000052910	protein_coding	0	0	1	0	0	0	0	0	0	1	0	0	0	0	0	0	0	0	0	0
Acot11	ENSMUSG00000034853	ENSMUST00000065253	protein_coding	0	1	0	1	0	0	0	0	2	0	0	0	0	1	0	0	0	0	0	0
Acox2	ENSMUSG00000021751	ENSMUST00000022271	protein_coding	0	0	0	1	0	0	0	1	0	0	0	0	0	0	0	0	0	0	0	0
Acpp	ENSMUSG00000032561	ENSMUST00000062723	protein_coding	0	1	0	0	0	0	0	0	0	0	0	0	0	0	0	0	0	0	1	0
Acsbg2	ENSMUSG00000024207	ENSMUST00000043062	protein_coding	0	0	1	0	0	0	0	0	0	1	0	0	0	0	0	0	0	0	0	0
Acsl3	ENSMUSG00000032883	ENSMUST00000035779	protein_coding	0	0	0	2	0	0	0	0	2	0	0	0	0	0	0	0	0	0	0	0
Acsm1	ENSMUSG00000033533	ENSMUST00000047929	protein_coding	0	1	0	0	0	0	0	0	0	0	0	0	0	0	0	0	0	0	1	0
Actbl2	ENSMUSG00000055194	ENSMUST00000054716	protein_coding	0	0	0	1	1	0	0	0	0	0	0	0	0	0	0	0	0	0	0	0
Actl9	ENSMUSG00000067416	ENSMUST00000087639	pseudogene	0	0	0	1	0	0	0	0	0	0	1	0	0	0	0	0	0	0	0	0
Actl9	ENSMUSG00000092519	ENSMUST00000174088	protein_coding	0	0	1	0	0	0	0	0	0	1	0	0	0	0	0	0	0	0	0	0
Actr1a	ENSMUSG00000025228	ENSMUST00000040270	protein_coding	0	0	0	1	0	0	0	0	1	0	0	0	0	0	0	0	0	0	0	0
Actr5	ENSMUSG00000037761	ENSMUST00000045644	protein_coding	0	0	0	1	0	0	0	0	1	0	0	0	0	0	0	0	0	0	0	0
Acvr1b	ENSMUSG00000000532	ENSMUST00000000544	protein_coding	0	1	0	0	0	0	0	0	0	0	0	0	0	0	0	0	0	0	1	0
Acvr1c	ENSMUSG00000026834	ENSMUST00000028178	protein_coding	0	0	1	0	0	0	0	0	0	1	0	0	0	0	0	0	0	0	0	0
Acvr2b	ENSMUSG00000061393	ENSMUST00000165044	protein_coding	1	0	1	0	0	0	0	0	0	1	0	0	0	0	0	1	0	0	0	0
Adam22	ENSMUSG00000040537	ENSMUST00000088744	protein_coding	0	0	0	1	0	0	0	0	1	0	0	0	0	0	0	0	0	0	0	0
Adam32	ENSMUSG00000037437	ENSMUST00000121438	protein_coding	0	0	1	0	0	0	0	0	0	1	0	0	0	0	0	0	0	0	0	0
Adam33	ENSMUSG00000027318	ENSMUST00000110232	protein_coding	0	0	0	1	0	0	0	0	1	0	0	0	0	0	0	0	0	0	0	0
Adamts10	ENSMUSG00000024299	ENSMUST00000087623	protein_coding	0	1	0	0	0	0	0	0	0	0	0	0	0	0	0	0	0	0	1	0
Adamts12	ENSMUSG00000047497	ENSMUST00000061318	protein_coding	0	0	1	0	0	0	0	0	0	1	0	0	0	0	0	0	0	0	0	0
Adamts13	ENSMUSG00000014852	ENSMUST00000102891	protein_coding	1	0	0	0	0	0	0	0	0	0	0	0	0	0	0	1	0	0	0	0
Adamts14	ENSMUSG00000059901	ENSMUST00000120336	protein_coding	0	1	0	0	0	0	0	0	1	0	0	0	0	1	0	0	0	0	0	0
Adamts18	ENSMUSG00000053399	ENSMUST00000093113	protein_coding	2	1	3	0	0	0	0	0	0	3	0	0	0	0	0	2	0	0	1	0
Adamts2	ENSMUSG00000036545	ENSMUST00000040523	protein_coding	0	0	0	1	0	0	0	0	1	0	0	0	0	0	0	0	0	0	0	0
Adamts20	ENSMUSG00000022449	ENSMUST00000035342	protein_coding	0	1	0	0	0	0	0	0	0	0	0	0	0	0	0	0	0	0	1	0
Adamts3	ENSMUSG00000043635	ENSMUST00000163159	protein_coding	0	0	1	0	0	0	0	0	0	1	0	0	0	0	0	0	0	0	0	0
Adamts5	ENSMUSG00000022894	ENSMUST00000023611	protein_coding	1	0	0	0	0	0	0	0	0	0	0	0	0	0	0	1	0	0	0	0
Adamts7	ENSMUSG00000032363	ENSMUST00000113059	protein_coding	0	0	1	0	0	0	0	0	0	1	0	0	0	0	0	0	0	0	0	0
Adamts9	ENSMUSG00000030022	ENSMUST00000113438	protein_coding	0	0	1	1	0	0	0	0	1	1	0	0	0	0	0	0	0	0	0	0
Adamtsl1	ENSMUSG00000066113	ENSMUST00000107178	protein_coding	0	0	1	0	0	0	0	0	0	1	0	0	0	0	0	0	0	0	0	0
Adarb1	ENSMUSG00000020262	ENSMUST00000098374	protein_coding	0	0	1	0	0	0	0	0	0	1	0	0	0	0	0	0	0	0	0	0
Adcy1	ENSMUSG00000020431	ENSMUST00000020706	protein_coding	0	0	0	1	0	0	0	0	1	0	0	0	0	0	0	0	0	0	0	0
Adcy10	ENSMUSG00000026567	ENSMUST00000027852	protein_coding	0	2	1	0	0	0	0	0	0	1	0	0	0	0	0	0	0	0	2	0
Adcy4	ENSMUSG00000022220	ENSMUST00000002398	protein_coding	0	0	1	0	0	0	0	0	0	1	0	0	0	1	0	0	0	0	0	0
Adcy5	ENSMUSG00000022840	ENSMUST00000114913	protein_coding	0	0	1	0	0	0	0	0	0	1	0	0	0	0	0	0	0	0	0	0
Adcy7	ENSMUSG00000031659	ENSMUST00000098521	protein_coding	0	0	1	0	0	0	0	0	0	1	0	0	0	0	0	0	0	0	0	0
Adh4	ENSMUSG00000037797	ENSMUST00000013458	protein_coding	0	0	0	1	0	0	0	0	1	0	0	0	0	0	0	0	0	0	0	0
Adora1	ENSMUSG00000042429	ENSMUST00000038191	protein_coding	0	0	0	1	0	0	0	1	0	0	0	0	0	0	0	0	0	0	0	0
Adprhl1	ENSMUSG00000031448	ENSMUST00000033825	protein_coding	0	1	0	0	0	0	0	0	0	0	0	0	0	0	0	0	0	0	1	0
Adprhl2	ENSMUSG00000042558	ENSMUST00000102617	protein_coding	0	0	0	1	0	0	0	0	1	0	0	0	0	0	0	0	0	0	0	0
Adra1b	ENSMUSG00000050541	ENSMUST00000067258	protein_coding	0	0	1	0	0	0	0	0	0	1	0	0	0	0	0	0	0	0	0	0
Adra2c	ENSMUSG00000045318	ENSMUST00000049545	protein_coding	0	0	0	1	1	0	0	0	0	0	0	0	0	0	0	0	0	0	0	0
Adrbk2	ENSMUSG00000042249	ENSMUST00000065167	protein_coding	0	0	0	2	0	0	0	0	2	0	0	0	0	0	0	0	0	0	0	0
Afap1l1	ENSMUSG00000033032	ENSMUST00000120472	protein_coding	0	0	0	2	0	0	0	0	2	0	0	0	0	0	0	0	0	0	0	0
Afm	ENSMUSG00000029369	ENSMUST00000113179	protein_coding	0	0	1	0	0	0	0	0	0	1	0	0	0	0	0	0	0	0	0	0
Agap2	ENSMUSG00000025422	ENSMUST00000039259	protein_coding	0	0	0	1	0	0	0	0	1	0	0	0	0	0	0	0	0	0	0	0
Agbl4	ENSMUSG00000061298	ENSMUST00000097920	protein_coding	0	0	2	0	0	0	0	0	0	2	0	0	0	0	0	0	0	0	0	0
Agfg2	ENSMUSG00000029722	ENSMUST00000100544	protein_coding	0	0	0	1	0	0	0	0	1	0	0	0	0	0	0	0	0	0	0	0
Agmat	ENSMUSG00000040706	ENSMUST00000038161	protein_coding	0	1	1	0	0	0	0	0	0	1	0	0	0	0	0	0	0	0	1	0
Ago1	ENSMUSG00000041530	ENSMUST00000097888	protein_coding	0	1	0	0	0	0	0	0	0	0	0	0	0	0	0	0	0	0	1	0
Agtrap	ENSMUSG00000029007	ENSMUST00000030865	protein_coding	0	0	1	1	0	0	0	0	1	1	0	0	0	1	0	0	0	0	0	0
Ahi1	ENSMUSG00000019986	ENSMUST00000105525	protein_coding	0	0	1	0	0	0	0	0	0	1	0	0	0	0	0	0	0	0	0	0
Aim1	ENSMUSG00000019866	ENSMUST00000020017	protein_coding	0	0	0	2	0	0	0	0	2	0	0	0	0	0	0	0	0	0	0	0
Ajuba	ENSMUSG00000022178	ENSMUST00000054487	protein_coding	0	1	0	0	0	0	0	0	0	0	0	0	0	0	0	0	0	0	1	0
Ak8	ENSMUSG00000026807	ENSMUST00000074156	protein_coding	0	0	1	0	0	0	0	0	0	1	0	0	0	0	0	0	0	0	0	0
Akap1	ENSMUSG00000018428	ENSMUST00000107904	protein_coding	0	1	0	0	0	0	0	0	0	0	0	0	0	0	0	0	0	0	1	0
Akap17b	ENSMUSG00000059708	ENSMUST00000051906	protein_coding	0	0	1	0	0	0	0	0	0	1	0	0	0	0	0	0	0	0	0	0
Akap2	ENSMUSG00000038729	ENSMUST00000107600	protein_coding	0	0	0	1	0	0	0	0	1	0	0	0	0	0	0	0	0	0	0	0
Akap4	ENSMUSG00000050089	ENSMUST00000057101	protein_coding	0	0	1	0	0	0	0	0	0	1	0	0	0	0	0	0	0	0	0	0
Akr1c18	ENSMUSG00000021214	ENSMUST00000021635	protein_coding	0	0	1	0	0	0	0	0	0	1	0	0	0	0	0	0	0	0	0	0
Alb	ENSMUSG00000029368	ENSMUST00000031314	protein_coding	1	0	1	0	0	0	0	0	0	1	0	0	0	0	0	1	0	0	0	0
Aldh5a1	ENSMUSG00000035936	ENSMUST00000037615	protein_coding	0	0	1	0	0	0	0	0	0	1	0	0	0	0	0	0	0	0	0	0
Aldh6a1	ENSMUSG00000021238	ENSMUST00000085192	protein_coding	0	0	0	1	0	0	0	0	0	0	0	0	0	0	0	0	0	0	0	1
Aldoc	ENSMUSG00000017390	ENSMUST00000017534	protein_coding	0	0	0	1	0	0	0	0	1	0	0	0	0	0	0	0	0	0	0	0
Alk	ENSMUSG00000055471	ENSMUST00000086639	protein_coding	0	0	2	0	0	0	0	0	0	2	0	0	0	0	0	0	0	0	0	0
Alox12b	ENSMUSG00000032807	ENSMUST00000036424	protein_coding	0	0	1	0	0	0	0	0	0	1	0	0	0	0	0	0	0	0	0	0
Alox12e	ENSMUSG00000018907	ENSMUST00000019051	protein_coding	0	0	1	0	0	0	0	0	0	1	0	0	0	0	0	0	0	0	0	0
Alox8	ENSMUSG00000020891	ENSMUST00000021262	protein_coding	0	1	1	0	0	0	0	0	1	1	0	0	0	1	0	0	0	0	0	0
Alpi	ENSMUSG00000079440	ENSMUST00000113270	protein_coding	0	1	0	1	0	0	0	0	1	0	0	0	0	0	0	0	0	0	1	0
Alpk1	ENSMUSG00000028028	ENSMUST00000029662	protein_coding	0	0	1	0	0	0	0	0	0	1	0	0	0	0	0	0	0	0	0	0
Alpk2	ENSMUSG00000032845	ENSMUST00000035548	protein_coding	0	0	1	0	0	0	0	0	0	1	0	0	0	0	0	0	0	0	0	0
Ambn	ENSMUSG00000029288	ENSMUST00000031226	protein_coding	0	0	1	0	0	0	0	0	0	1	0	0	0	0	0	0	0	0	0	0
Amelx	ENSMUSG00000031354	ENSMUST00000066112	protein_coding	0	1	0	1	0	0	1	0	0	0	0	0	0	1	0	0	0	0	0	0
Amer2	ENSMUSG00000021986	ENSMUST00000022561	protein_coding	0	0	1	0	0	0	0	0	0	1	0	0	0	0	0	0	0	0	0	0
Amh	ENSMUSG00000035262	ENSMUST00000036016	protein_coding	0	0	0	1	0	0	0	1	0	0	0	0	0	0	0	0	0	0	0	0
Amot	ENSMUSG00000041688	ENSMUST00000112836	protein_coding	0	0	1	0	0	0	0	0	0	1	0	0	0	0	0	0	0	0	0	0
Amtn	ENSMUSG00000029282	ENSMUST00000073363	protein_coding	0	0	1	0	0	0	0	0	0	1	0	0	0	0	0	0	0	0	0	0
Anapc2	ENSMUSG00000026965	ENSMUST00000028341	protein_coding	0	0	0	1	0	0	0	0	1	0	0	0	0	0	0	0	0	0	0	0
Ank1	ENSMUSG00000031543	ENSMUST00000121802	protein_coding	0	0	0	1	0	0	0	1	0	0	0	0	0	0	0	0	0	0	0	0
Ank2	ENSMUSG00000032826	ENSMUST00000182726	protein_coding	0	1	0	0	0	0	0	0	0	0	0	0	0	0	0	0	0	0	1	0
Ankar	ENSMUSG00000039342	ENSMUST00000053499	protein_coding	0	0	2	0	0	0	0	0	0	2	0	0	0	0	0	0	0	0	0	0
Ankrd26	ENSMUSG00000007827	ENSMUST00000112830	protein_coding	1	0	0	0	0	0	0	0	0	0	0	0	0	0	0	1	0	0	0	0
Ankrd27	ENSMUSG00000034867	ENSMUST00000040844	protein_coding	0	0	1	0	0	0	0	0	0	1	0	0	0	0	0	0	0	0	0	0
Ankrd53	ENSMUSG00000014747	ENSMUST00000014891	protein_coding	0	0	0	1	0	0	0	0	0	0	0	0	0	0	0	0	0	0	0	1
Ankrd63	ENSMUSG00000078137	ENSMUST00000104937	protein_coding	0	1	0	1	0	1	1	0	0	0	0	0	0	0	0	0	0	0	0	0
Ankrd7	ENSMUSG00000029517	ENSMUST00000115396	protein_coding	0	0	1	0	0	0	0	0	0	1	0	0	0	0	0	0	0	0	0	0
Anks1b	ENSMUSG00000058589	ENSMUST00000183156	protein_coding	1	0	2	1	0	0	0	0	2	2	0	1	0	0	0	0	0	0	0	0
Anks3	ENSMUSG00000022515	ENSMUST00000023157	protein_coding	0	0	0	1	0	0	0	1	0	0	0	0	0	0	0	0	0	0	0	0
Ano2	ENSMUSG00000038115	ENSMUST00000160496	protein_coding	0	0	1	0	0	0	0	0	0	1	0	0	0	0	0	0	0	0	0	0
Ano5	ENSMUSG00000055489	ENSMUST00000043944	protein_coding	0	0	1	0	0	0	0	0	0	1	0	0	0	0	0	0	0	0	0	0
Ano7	ENSMUSG00000034107	ENSMUST00000058682	protein_coding	0	1	0	0	0	0	0	0	0	0	0	0	0	0	0	0	0	0	1	0
Anpep	ENSMUSG00000039062	ENSMUST00000049004	protein_coding	0	0	1	0	0	0	0	0	0	1	0	0	0	0	0	0	0	0	0	0
Anxa6	ENSMUSG00000018340	ENSMUST00000108883	protein_coding	0	0	1	0	0	0	0	0	0	1	0	0	0	0	0	0	0	0	0	0
Aoc1	ENSMUSG00000029811	ENSMUST00000031835	protein_coding	0	0	1	0	0	0	0	0	0	1	0	0	0	0	0	0	0	0	0	0
Aox2	ENSMUSG00000079554	ENSMUST00000114366	protein_coding	0	0	1	0	0	0	0	0	0	1	0	0	0	0	0	0	0	0	0	0
Aox4	ENSMUSG00000038242	ENSMUST00000040442	protein_coding	0	0	2	0	0	0	0	0	0	2	0	0	0	0	0	0	0	0	0	0
Ap1s2	ENSMUSG00000031367	ENSMUST00000069041	protein_coding	0	0	0	1	0	0	0	0	1	0	0	0	0	0	0	0	0	0	0	0
Ap2b1	ENSMUSG00000035152	ENSMUST00000018875	protein_coding	0	0	0	1	0	0	0	0	1	0	0	0	0	0	0	0	0	0	0	0
Ap3b2	ENSMUSG00000062444	ENSMUST00000082090	protein_coding	0	0	1	1	0	0	0	0	1	1	0	0	0	0	0	0	0	0	0	0
Ap4s1	ENSMUSG00000020955	ENSMUST00000021338	protein_coding	0	0	0	1	0	0	1	0	0	0	0	0	0	0	0	0	0	0	0	0
Apob	ENSMUSG00000020609	ENSMUST00000037811	protein_coding	0	0	1	0	0	0	0	0	0	1	0	0	0	0	0	0	0	0	0	0
Apol10b	ENSMUSG00000050014	ENSMUST00000089465	protein_coding	0	0	0	1	1	0	0	0	0	0	0	0	0	0	0	0	0	0	0	0
Apol7c	ENSMUSG00000044309	ENSMUST00000062562	protein_coding	0	0	1	0	0	0	0	0	0	1	0	0	0	0	0	0	0	0	0	0
Apol7e	ENSMUSG00000071716	ENSMUST00000096358	protein_coding	0	0	0	1	1	0	0	0	0	0	0	0	0	0	0	0	0	0	0	0
Apold1	ENSMUSG00000090698	ENSMUST00000167323	protein_coding	0	1	0	0	0	0	0	0	0	0	0	0	0	0	0	0	0	0	1	0
Aprt	ENSMUSG00000006589	ENSMUST00000006764	protein_coding	0	1	0	0	0	0	0	0	0	0	0	0	0	0	0	0	0	0	1	0
Aqp12	ENSMUSG00000045091	ENSMUST00000059676	protein_coding	0	0	1	0	0	0	0	0	0	1	0	0	0	0	0	0	0	0	0	0
Aqp5	ENSMUSG00000044217	ENSMUST00000088200	protein_coding	0	1	0	0	0	0	0	0	0	0	0	0	0	0	0	0	0	0	1	0
Aqp6	ENSMUSG00000043144	ENSMUST00000023754	protein_coding	1	0	0	0	0	0	0	0	0	0	0	0	0	0	0	1	0	0	0	0
Aqp8	ENSMUSG00000030762	ENSMUST00000033023	protein_coding	0	0	1	0	0	0	0	0	0	1	0	0	0	0	0	0	0	0	0	0
Aqr	ENSMUSG00000040383	ENSMUST00000043160	protein_coding	0	0	1	0	0	0	0	0	0	1	0	0	0	0	0	0	0	0	0	0
Arap2	ENSMUSG00000037999	ENSMUST00000076623	protein_coding	0	0	2	0	0	0	0	0	0	2	0	0	0	0	0	0	0	0	0	0
Arap3	ENSMUSG00000024451	ENSMUST00000042944	protein_coding	0	0	2	0	0	0	0	0	0	2	0	0	0	0	0	0	0	0	0	0
Arf1	ENSMUSG00000048076	ENSMUST00000061242	protein_coding	0	0	0	1	0	0	0	1	0	0	0	0	0	0	0	0	0	0	0	0
Arf5	ENSMUSG00000020440	ENSMUST00000020717	protein_coding	0	0	0	1	0	0	0	1	0	0	0	0	0	0	0	0	0	0	0	0
Arfgap2	ENSMUSG00000027255	ENSMUST00000028691	protein_coding	0	0	0	1	0	0	0	0	0	0	0	0	0	0	0	0	0	0	0	1
Arfrp1	ENSMUSG00000038671	ENSMUST00000108808	protein_coding	0	0	0	1	0	0	0	0	0	0	0	0	0	0	0	0	0	0	0	1
Arhgap15	ENSMUSG00000049744	ENSMUST00000055776	protein_coding	0	0	1	0	0	0	0	0	0	1	0	0	0	0	0	0	0	0	0	0
Arhgap18	ENSMUSG00000039031	ENSMUST00000039557	protein_coding	0	0	0	1	0	0	0	0	1	0	0	0	0	0	0	0	0	0	0	0
Arhgap21	ENSMUSG00000036591	ENSMUST00000141298	protein_coding	0	0	1	0	0	0	0	0	0	1	0	0	0	0	0	0	0	0	0	0
Arhgap22	ENSMUSG00000063506	ENSMUST00000111956	protein_coding	0	0	1	0	0	0	0	0	0	1	0	0	0	0	0	0	0	0	0	0
Arhgap23	ENSMUSG00000049807	ENSMUST00000121799	protein_coding	0	1	0	0	0	0	0	0	1	0	0	0	0	1	0	0	0	0	0	0
Arhgap29	ENSMUSG00000039831	ENSMUST00000037958	protein_coding	0	0	1	0	0	0	0	0	0	1	0	0	0	0	0	0	0	0	0	0
Arhgap30	ENSMUSG00000048865	ENSMUST00000056449	protein_coding	0	0	1	0	0	0	0	0	0	1	0	0	0	0	0	0	0	0	0	0
Arhgap36	ENSMUSG00000036198	ENSMUST00000114904	protein_coding	0	0	1	1	0	0	0	0	1	1	0	0	0	0	0	0	0	0	0	0
Arhgap4	ENSMUSG00000031389	ENSMUST00000114405	protein_coding	0	0	1	0	0	0	0	0	0	1	0	0	0	0	0	0	0	0	0	0
Arhgap6	ENSMUSG00000031355	ENSMUST00000033721	protein_coding	0	0	1	1	0	0	0	0	1	1	0	0	0	0	0	0	0	0	0	0
Arhgdib	ENSMUSG00000030220	ENSMUST00000032344	protein_coding	0	0	1	0	0	0	0	0	0	1	0	0	0	0	0	0	0	0	0	0
Arhgef1	ENSMUSG00000040940	ENSMUST00000098683	protein_coding	0	1	0	0	0	0	0	0	1	0	0	0	0	1	0	0	0	0	0	0
Arhgef10	ENSMUSG00000071176	ENSMUST00000084207	protein_coding	0	0	1	0	0	0	0	0	0	1	0	0	0	0	0	0	0	0	0	0
Arhgef11	ENSMUSG00000041977	ENSMUST00000039476	protein_coding	0	0	1	0	0	0	0	0	0	1	0	0	0	0	0	0	0	0	0	0
Arhgef28	ENSMUSG00000021662	ENSMUST00000109426	protein_coding	0	0	1	0	0	0	0	0	0	1	0	0	0	1	0	0	0	0	0	0
Arhgef6	ENSMUSG00000031133	ENSMUST00000033468	protein_coding	0	0	1	0	0	0	0	0	0	1	0	0	0	0	0	0	0	0	0	0
Arid3b	ENSMUSG00000004661	ENSMUST00000004780	protein_coding	0	1	0	0	0	0	0	0	0	0	0	0	0	0	0	0	0	0	1	0
Arl14ep	ENSMUSG00000027122	ENSMUST00000028536	protein_coding	0	0	1	0	0	0	0	0	0	1	0	0	0	0	0	0	0	0	0	0
Arl16	ENSMUSG00000057594	ENSMUST00000076921	protein_coding	0	0	0	1	0	0	0	0	0	0	0	0	0	0	0	0	0	0	0	1
Armc4	ENSMUSG00000061802	ENSMUST00000081275	protein_coding	0	0	1	1	0	0	0	0	1	1	0	0	0	0	0	0	0	0	0	0
Arnt	ENSMUSG00000015522	ENSMUST00000102749	protein_coding	0	0	1	0	0	0	0	0	0	1	0	0	0	0	0	0	0	0	0	0
Art1	ENSMUSG00000030996	ENSMUST00000033300	protein_coding	0	0	0	1	0	0	0	1	0	0	0	0	0	0	0	0	0	0	0	0
Art2a-ps	ENSMUSG00000092517	ENSMUST00000173420	polymorphic_pseudogene	0	0	1	0	0	0	0	0	0	1	0	0	0	0	0	0	0	0	0	0
Art2b	ENSMUSG00000030651	ENSMUST00000063920	protein_coding	0	0	2	0	0	0	0	0	0	2	0	0	0	0	0	0	0	0	0	0
Asap1	ENSMUSG00000022377	ENSMUST00000023008	protein_coding	1	0	0	0	0	0	0	0	1	0	0	1	0	0	0	0	0	0	0	0
Asb2	ENSMUSG00000021200	ENSMUST00000021617	protein_coding	0	0	1	0	0	0	0	0	0	1	0	0	0	0	0	0	0	0	0	0
Ascc1	ENSMUSG00000044475	ENSMUST00000050516	protein_coding	0	0	1	0	0	0	0	0	0	1	0	0	0	0	0	0	0	0	0	0
Asgr1	ENSMUSG00000020884	ENSMUST00000018699	protein_coding	0	0	1	0	0	0	0	0	0	1	0	0	0	0	0	0	0	0	0	0
Aspdh	ENSMUSG00000038704	ENSMUST00000035929	protein_coding	0	0	0	1	0	0	0	0	0	0	0	0	0	0	0	0	0	0	0	1
Aspg	ENSMUSG00000037686	ENSMUST00000079400	protein_coding	0	0	1	0	0	0	0	0	0	1	0	0	0	0	0	0	0	0	0	0
Astn2	ENSMUSG00000028373	ENSMUST00000068214	protein_coding	0	0	1	2	0	0	0	0	2	1	0	0	0	0	0	0	0	0	0	0
Asxl2	ENSMUSG00000037486	ENSMUST00000111215	protein_coding	1	0	0	0	0	0	0	0	0	0	0	0	0	0	0	1	0	0	0	0
Asxl3	ENSMUSG00000045215	ENSMUST00000097655	protein_coding	0	1	0	0	0	0	0	0	0	0	0	0	0	0	0	0	0	0	1	0
Atad3a	ENSMUSG00000029036	ENSMUST00000030903	protein_coding	0	0	0	1	0	0	0	1	0	0	0	0	0	0	0	0	0	0	0	0
Atcay	ENSMUSG00000034958	ENSMUST00000047408	protein_coding	0	1	0	2	0	0	0	1	0	0	0	0	0	0	0	0	0	0	1	1
Atf6	ENSMUSG00000026663	ENSMUST00000027974	protein_coding	0	0	1	0	0	0	0	0	0	1	0	0	0	0	0	0	0	0	0	0
Atg16l1	ENSMUSG00000026289	ENSMUST00000113190	protein_coding	0	0	0	1	0	0	0	0	1	0	0	0	0	0	0	0	0	0	0	0
Atg2b	ENSMUSG00000041341	ENSMUST00000041055	protein_coding	1	0	0	0	0	0	0	0	1	0	0	0	1	0	0	0	0	0	0	0
Atg4a	ENSMUSG00000079418	ENSMUST00000112971	protein_coding	0	0	1	0	0	0	0	0	0	1	0	0	0	0	0	0	0	0	0	0
Atg4d	ENSMUSG00000002820	ENSMUST00000065005	protein_coding	0	0	1	0	0	0	0	0	0	1	0	0	0	0	0	0	0	0	0	0
Atg9a	ENSMUSG00000033124	ENSMUST00000040689	protein_coding	0	0	0	1	0	0	0	1	0	0	0	0	0	0	0	0	0	0	0	0
Atl3	ENSMUSG00000024759	ENSMUST00000025668	protein_coding	0	0	1	0	0	0	0	0	0	1	0	0	0	0	0	0	0	0	0	0
Atoh1	ENSMUSG00000073043	ENSMUST00000101351	protein_coding	0	0	1	0	0	0	0	0	0	1	0	0	0	0	0	0	0	0	0	0
Atp11a	ENSMUSG00000031441	ENSMUST00000091237	protein_coding	0	0	0	1	0	0	0	0	1	0	0	0	0	0	0	0	0	0	0	0
Atp13a1	ENSMUSG00000031862	ENSMUST00000034326	protein_coding	0	0	1	0	0	0	0	0	0	1	0	0	0	1	0	0	0	0	0	0
Atp13a5	ENSMUSG00000048939	ENSMUST00000075806	protein_coding	0	0	1	0	0	0	0	0	0	1	0	0	0	0	0	0	0	0	0	0
Atp1a4	ENSMUSG00000007107	ENSMUST00000111243	protein_coding	0	0	0	1	0	0	0	1	0	0	0	0	0	0	0	0	0	0	0	0
Atp2a1	ENSMUSG00000030730	ENSMUST00000032974	protein_coding	0	0	0	1	0	0	0	1	0	0	0	0	0	0	0	0	0	0	0	0
Atp2a3	ENSMUSG00000020788	ENSMUST00000021142	protein_coding	0	0	1	1	0	0	0	0	1	1	0	0	0	0	0	0	0	0	0	0
Atp2b2	ENSMUSG00000030302	ENSMUST00000101044	protein_coding	0	0	0	1	0	0	0	0	1	0	0	0	0	0	0	0	0	0	0	0
Atp2b4	ENSMUSG00000026463	ENSMUST00000143567	protein_coding	0	0	0	1	0	0	0	0	1	0	0	0	0	0	0	0	0	0	0	0
Atp2c2	ENSMUSG00000034112	ENSMUST00000095171	protein_coding	0	0	1	0	0	0	0	0	0	1	0	0	0	0	0	0	0	0	0	0
Atp4b	ENSMUSG00000031449	ENSMUST00000033826	protein_coding	0	0	0	1	0	0	0	0	1	0	0	0	0	0	0	0	0	0	0	0
Atp6ap1	ENSMUSG00000019087	ENSMUST00000019231	protein_coding	0	0	0	1	0	0	0	1	0	0	0	0	0	0	0	0	0	0	0	0
Atp6v0a4	ENSMUSG00000038600	ENSMUST00000040259	protein_coding	0	0	1	0	0	0	0	0	0	1	0	0	0	0	0	0	0	0	0	0
Atp6v1b1	ENSMUSG00000006269	ENSMUST00000006431	protein_coding	0	0	1	0	0	0	0	0	0	1	0	0	0	0	0	0	0	0	0	0
Atp6v1c2	ENSMUSG00000020566	ENSMUST00000020884	protein_coding	0	0	1	0	0	0	0	0	0	1	0	0	0	0	0	0	0	0	0	0
Atp6v1g3	ENSMUSG00000026394	ENSMUST00000027643	protein_coding	0	0	1	0	0	0	0	0	0	1	0	0	0	0	0	0	0	0	0	0
Atp7a	ENSMUSG00000033792	ENSMUST00000055941	protein_coding	0	0	1	0	0	0	0	0	0	1	0	0	0	0	0	0	0	0	0	0
Atp8b3	ENSMUSG00000003341	ENSMUST00000020383	protein_coding	0	0	1	2	0	0	0	0	2	1	0	0	0	1	0	0	0	0	0	0
Atp8b4	ENSMUSG00000060131	ENSMUST00000040128	protein_coding	0	0	0	1	0	0	0	0	1	0	0	0	0	0	0	0	0	0	0	0
Atp8b5	ENSMUSG00000028457	ENSMUST00000107942	protein_coding	0	0	0	1	0	0	0	0	1	0	0	0	0	0	0	0	0	0	0	0
Atxn2l	ENSMUSG00000032637	ENSMUST00000040202	protein_coding	0	1	0	0	0	0	0	0	0	0	0	0	0	0	0	0	0	0	1	0
Atxn7	ENSMUSG00000021738	ENSMUST00000022257	protein_coding	0	0	1	0	0	0	0	0	0	1	0	0	0	0	0	0	0	0	0	0
Atxn7l1	ENSMUSG00000020564	ENSMUST00000146040	protein_coding	0	0	1	0	0	0	0	0	0	1	0	0	0	0	0	0	0	0	0	0
Aup1	ENSMUSG00000068328	ENSMUST00000092618	protein_coding	0	0	0	2	0	0	0	0	0	0	0	0	0	0	0	0	0	0	0	2
Avp	ENSMUSG00000037727	ENSMUST00000046001	protein_coding	0	0	0	1	0	0	0	1	0	0	0	0	0	0	0	0	0	0	0	0
Avpr2	ENSMUSG00000031390	ENSMUST00000033765	protein_coding	0	0	0	1	0	0	0	1	0	0	0	0	0	0	0	0	0	0	0	0
Awat2	ENSMUSG00000031220	ENSMUST00000033567	protein_coding	0	0	0	1	0	0	0	0	1	0	0	0	0	0	0	0	0	0	0	0
Azi1	ENSMUSG00000039781	ENSMUST00000106229	protein_coding	0	0	0	1	0	0	0	0	1	0	0	0	0	0	0	0	0	0	0	0
B130046B21Rik	ENSMUSG00000097414	ENSMUST00000181510	lincRNA	0	0	0	1	0	0	0	0	1	0	0	0	0	0	0	0	0	0	0	0
B230216G23Rik	ENSMUSG00000071112	ENSMUST00000088263	protein_coding	0	0	0	1	0	0	0	0	1	0	0	0	0	0	0	0	0	0	0	0
B230359F08Rik	ENSMUSG00000087666	ENSMUST00000103671	protein_coding	0	0	1	0	0	0	0	0	0	1	0	0	0	0	0	0	0	0	0	0
B3galnt1	ENSMUSG00000043300	ENSMUST00000061826	protein_coding	0	0	1	0	0	0	0	0	0	1	0	0	0	0	0	0	0	0	0	0
B3gat1	ENSMUSG00000045994	ENSMUST00000115269	protein_coding	0	0	0	1	0	0	0	0	1	0	0	0	0	0	0	0	0	0	0	0
B3gnt7	ENSMUSG00000079445	ENSMUST00000113306	protein_coding	0	1	0	1	0	1	1	0	0	0	0	0	0	0	0	0	0	0	0	0
B3gnt9	ENSMUSG00000069920	ENSMUST00000093217	protein_coding	0	0	0	1	0	0	0	0	0	0	0	0	0	0	0	0	0	0	0	1
B4galnt3	ENSMUSG00000041372	ENSMUST00000057283	protein_coding	0	0	1	0	0	0	0	0	0	1	0	0	0	0	0	0	0	0	0	0
BC005764	ENSMUSG00000035835	ENSMUST00000092325	protein_coding	0	0	0	1	0	0	0	0	1	0	0	0	0	0	0	0	0	0	0	0
BC017158	ENSMUSG00000030780	ENSMUST00000033044	protein_coding	0	0	0	1	0	0	0	0	1	0	0	0	0	0	0	0	0	0	0	0
BC022960	ENSMUSG00000081137	ENSMUST00000119987	transcribed_processed_pseudogene	0	0	0	1	0	0	0	0	0	0	1	0	0	0	0	0	0	0	0	0
BC023829	ENSMUSG00000073139	ENSMUST00000114630	protein_coding	0	0	1	0	0	0	0	0	0	1	0	0	0	1	0	0	0	0	0	0
BC027582	ENSMUSG00000091115	ENSMUST00000169286	protein_coding	0	0	0	1	0	0	0	0	0	0	0	0	0	0	0	0	0	0	0	1
BC030500	ENSMUSG00000049946	ENSMUST00000160055	protein_coding	0	1	0	0	0	0	0	0	0	0	0	0	0	0	0	0	0	0	1	0
BC048671	ENSMUSG00000049694	ENSMUST00000054799	protein_coding	0	0	1	0	0	0	0	0	0	1	0	0	0	0	0	0	0	0	0	0
BC061194	ENSMUSG00000037708	ENSMUST00000095132	protein_coding	0	0	1	0	0	0	0	0	0	1	0	0	0	0	0	0	0	0	0	0
BC065397	ENSMUSG00000087368	ENSMUST00000134066	processed_transcript	0	0	0	1	0	0	0	0	1	0	0	0	0	0	0	0	0	0	0	0
Bad	ENSMUSG00000024959	ENSMUST00000025910	protein_coding	0	0	0	1	0	0	0	1	0	0	0	0	0	0	0	0	0	0	0	0
Bag4	ENSMUSG00000037316	ENSMUST00000038498	protein_coding	0	0	0	1	0	0	1	0	0	0	0	0	0	0	0	0	0	0	0	0
Bahcc1	ENSMUSG00000039741	ENSMUST00000044985	protein_coding	1	1	0	0	0	0	0	0	0	0	0	0	0	0	0	1	0	0	1	0
Bai3	ENSMUSG00000033569	ENSMUST00000041838	protein_coding	0	0	1	0	0	0	0	0	0	1	0	0	0	0	0	0	0	0	0	0
Baiap2l2	ENSMUSG00000018126	ENSMUST00000165408	protein_coding	0	0	0	1	0	0	0	1	0	0	0	0	0	0	0	0	0	0	0	0
Baiap3	ENSMUSG00000047507	ENSMUST00000182056	protein_coding	0	0	1	0	0	0	0	0	0	1	0	0	0	0	0	0	0	0	0	0
Baz1b	ENSMUSG00000002748	ENSMUST00000002825	protein_coding	0	0	0	1	0	0	0	1	0	0	0	0	0	0	0	0	0	0	0	0
Baz2b	ENSMUSG00000026987	ENSMUST00000090925	protein_coding	0	1	1	0	0	0	0	0	0	1	0	0	0	0	0	0	0	0	1	0
Bbs1	ENSMUSG00000006464	ENSMUST00000053506	protein_coding	0	0	0	1	0	0	0	0	1	0	0	0	0	0	0	0	0	0	0	0
Bcan	ENSMUSG00000004892	ENSMUST00000090971	protein_coding	0	0	0	1	0	0	0	0	1	0	0	0	0	0	0	0	0	0	0	0
Bcar1	ENSMUSG00000031955	ENSMUST00000166232	protein_coding	0	0	1	0	0	0	0	0	0	1	0	0	0	0	0	0	0	0	0	0
Bcas1	ENSMUSG00000013523	ENSMUST00000013667	protein_coding	0	0	0	1	0	0	0	0	1	0	0	0	0	0	0	0	0	0	0	0
Bckdk	ENSMUSG00000030802	ENSMUST00000071056	protein_coding	0	0	1	0	0	0	0	0	0	1	0	0	0	0	0	0	0	0	0	0
Bcl9	ENSMUSG00000038256	ENSMUST00000046521	protein_coding	1	0	0	0	0	0	0	0	0	0	0	0	0	0	0	1	0	0	0	0
Bcmo1	ENSMUSG00000031845	ENSMUST00000034308	protein_coding	0	1	0	0	0	0	0	0	0	0	0	0	0	0	0	0	0	0	1	0
Bco2	ENSMUSG00000032066	ENSMUST00000119103	protein_coding	0	0	0	1	0	0	0	1	0	0	0	0	0	0	0	0	0	0	0	0
Bcor	ENSMUSG00000040363	ENSMUST00000115513	protein_coding	0	0	1	0	0	0	0	0	0	1	0	0	0	0	0	0	0	0	0	0
Bend7	ENSMUSG00000048186	ENSMUST00000056914	protein_coding	1	0	0	0	0	0	0	0	0	0	0	0	0	1	0	1	0	0	0	0
Bex1	ENSMUSG00000050071	ENSMUST00000058125	protein_coding	0	0	1	0	0	0	0	0	0	1	0	0	0	0	0	0	0	0	0	0
Bfsp1	ENSMUSG00000027420	ENSMUST00000099296	protein_coding	0	1	1	2	0	0	0	0	2	1	0	0	0	0	0	0	0	0	1	0
Bgn	ENSMUSG00000031375	ENSMUST00000033741	protein_coding	0	1	0	0	0	0	0	0	0	0	0	0	0	0	0	0	0	0	1	0
Bhlha9	ENSMUSG00000044243	ENSMUST00000056184	protein_coding	0	0	1	0	0	0	0	0	0	1	0	0	0	0	0	0	0	0	0	0
Bicc1	ENSMUSG00000014329	ENSMUST00000143791	protein_coding	0	0	1	0	0	0	0	0	0	1	0	0	0	0	0	0	0	0	0	0
Bicd1	ENSMUSG00000003452	ENSMUST00000003544	protein_coding	0	1	0	0	0	0	0	0	0	0	0	0	0	0	0	0	0	0	1	0
Bmp1	ENSMUSG00000022098	ENSMUST00000022693	protein_coding	0	0	1	0	0	0	0	0	0	1	0	0	0	0	0	0	0	0	0	0
Bmpr2	ENSMUSG00000067336	ENSMUST00000087435	protein_coding	0	0	1	0	0	0	0	0	0	1	0	0	0	0	0	0	0	0	0	0
Bms1	ENSMUSG00000030138	ENSMUST00000032237	protein_coding	0	1	0	0	0	0	0	0	0	0	0	0	0	0	0	0	0	0	1	0
Bpifc	ENSMUSG00000050108	ENSMUST00000061699	protein_coding	0	0	0	1	0	0	0	0	1	0	0	0	0	0	0	0	0	0	0	0
Brf1	ENSMUSG00000011158	ENSMUST00000011302	protein_coding	0	1	0	0	0	0	0	0	0	0	0	0	0	0	0	0	0	0	1	0
Brf2	ENSMUSG00000031487	ENSMUST00000033877	protein_coding	0	0	0	1	0	0	0	1	0	0	0	0	0	0	0	0	0	0	0	0
Brinp1	ENSMUSG00000028351	ENSMUST00000030036	protein_coding	0	0	1	0	0	0	0	0	0	1	0	0	0	0	0	0	0	0	0	0
Brinp2	ENSMUSG00000004031	ENSMUST00000004133	protein_coding	0	1	0	0	0	0	0	0	0	0	0	0	0	0	0	0	0	0	1	0
Brwd1	ENSMUSG00000022914	ENSMUST00000153398	protein_coding	0	1	0	0	0	0	0	0	1	0	0	0	0	1	0	0	0	0	0	0
Brwd3	ENSMUSG00000063663	ENSMUST00000150434	protein_coding	0	0	1	0	0	0	0	0	0	1	0	0	0	0	0	0	0	0	0	0
Bsn	ENSMUSG00000032589	ENSMUST00000035208	protein_coding	0	0	2	0	0	0	0	0	0	2	0	0	0	0	0	0	0	0	0	0
Bsnd	ENSMUSG00000025418	ENSMUST00000054472	protein_coding	0	0	1	0	0	0	0	0	0	1	0	0	0	0	0	0	0	0	0	0
Btbd17	ENSMUSG00000000202	ENSMUST00000000206	protein_coding	0	1	0	0	0	0	0	0	0	0	0	0	0	0	0	0	0	0	1	0
Btnl4	ENSMUSG00000058435	ENSMUST00000065841	protein_coding	0	0	1	0	0	0	0	0	0	1	0	0	0	0	0	0	0	0	0	0
Btnl5-ps	ENSMUSG00000073420	ENSMUST00000097346	transcribed_unprocessed_pseudogene	0	0	0	1	0	0	0	0	0	0	1	0	0	0	0	0	0	0	0	0
Btnl6	ENSMUSG00000058762	ENSMUST00000075483	protein_coding	0	0	1	0	0	0	0	0	0	1	0	0	0	0	0	0	0	0	0	0
Btnl6	ENSMUSG00000092618	ENSMUST00000173164	unprocessed_pseudogene	0	0	0	1	0	0	0	0	0	0	1	0	0	0	0	0	0	0	0	0
Bub1b	ENSMUSG00000040084	ENSMUST00000038341	protein_coding	0	1	0	0	0	0	0	0	0	0	0	0	0	0	0	0	0	0	1	0
Bzrap1	ENSMUSG00000034156	ENSMUST00000039627	protein_coding	0	0	1	0	0	0	0	0	0	1	0	0	0	0	0	0	0	0	0	0
C030046E11Rik	ENSMUSG00000038658	ENSMUST00000043610	protein_coding	0	0	2	0	0	0	0	0	0	2	0	0	0	0	0	0	0	0	0	0
C130021I20Rik	ENSMUSG00000052951	ENSMUST00000147294	antisense	0	0	0	1	0	0	0	0	0	0	1	0	0	0	0	0	0	0	0	0
C1qtnf9	ENSMUSG00000071347	ENSMUST00000025940	protein_coding	0	0	1	0	0	0	0	0	0	1	0	0	0	0	0	0	0	0	0	0
C1ra	ENSMUSG00000055172	ENSMUST00000068593	protein_coding	0	0	0	1	0	0	0	0	0	0	0	0	0	0	0	0	0	0	0	1
C1rl	ENSMUSG00000038527	ENSMUST00000049124	protein_coding	0	1	0	0	0	0	0	0	0	0	0	0	0	0	0	0	0	0	1	0
C230034O21Rik	ENSMUSG00000086181	ENSMUST00000153659	processed_transcript	0	0	0	1	0	0	0	0	0	0	0	0	0	0	0	0	0	0	0	1
C4b	ENSMUSG00000073418	ENSMUST00000069507	protein_coding	0	1	0	0	0	0	0	0	0	0	0	0	0	0	0	0	0	0	1	0
C5ar1	ENSMUSG00000049130	ENSMUST00000050770	protein_coding	0	1	0	0	0	0	0	0	0	0	0	0	0	0	0	0	0	0	1	0
C77080	ENSMUSG00000050390	ENSMUST00000052602	protein_coding	0	0	1	0	0	0	0	0	0	1	0	0	0	0	0	0	0	0	0	0
C77370	ENSMUSG00000046449	ENSMUST00000087879	protein_coding	0	0	2	0	0	0	0	0	0	2	0	0	0	0	0	0	0	0	0	0
C86695	ENSMUSG00000079112	ENSMUST00000110741	protein_coding	0	0	1	0	0	0	0	0	0	1	0	0	0	1	0	0	0	0	0	0
Cab39	ENSMUSG00000036707	ENSMUST00000097666	protein_coding	0	1	0	0	0	0	0	0	0	0	0	0	0	0	0	0	0	0	1	0
Cabp4	ENSMUSG00000024842	ENSMUST00000025761	protein_coding	0	0	0	1	0	0	0	0	0	0	0	0	0	0	0	0	0	0	0	1
Cabp7	ENSMUSG00000009075	ENSMUST00000009219	protein_coding	0	0	1	0	0	0	0	0	0	1	0	0	0	0	0	0	0	0	0	0
Cacna1a	ENSMUSG00000034656	ENSMUST00000121390	protein_coding	0	0	0	1	0	0	0	0	1	0	0	0	0	0	0	0	0	0	0	0
Cacna1b	ENSMUSG00000004113	ENSMUST00000100348	protein_coding	0	1	1	0	0	0	0	0	0	1	0	0	0	0	0	0	0	0	1	0
Cacna1c	ENSMUSG00000051331	ENSMUST00000112793	protein_coding	0	0	1	1	0	0	0	0	1	1	0	0	0	0	0	0	0	0	0	0
Cacna1f	ENSMUSG00000031142	ENSMUST00000115726	protein_coding	1	0	1	0	0	0	0	0	0	1	0	0	0	0	0	1	0	0	0	0
Cacna1h	ENSMUSG00000024112	ENSMUST00000078496	protein_coding	0	1	0	1	0	0	0	1	0	0	0	0	0	0	0	0	0	0	1	0
Cacna1i	ENSMUSG00000022416	ENSMUST00000160424	protein_coding	0	0	0	1	0	0	0	0	1	0	0	0	0	0	0	0	0	0	0	0
Cacna1s	ENSMUSG00000026407	ENSMUST00000112064	protein_coding	0	0	1	0	0	0	0	0	0	1	0	0	0	0	0	0	0	0	0	0
Cacna2d1	ENSMUSG00000040118	ENSMUST00000039370	protein_coding	0	0	0	1	1	0	0	0	0	0	0	0	0	0	0	0	0	0	0	0
Cacna2d2	ENSMUSG00000010066	ENSMUST00000164988	protein_coding	0	0	1	1	0	0	0	0	1	1	0	0	0	0	0	0	0	0	0	0
Cacna2d3	ENSMUSG00000021991	ENSMUST00000022567	protein_coding	0	1	0	1	0	0	0	0	2	0	0	0	0	1	0	0	0	0	0	0
Cacna2d4	ENSMUSG00000041460	ENSMUST00000037434	protein_coding	0	0	1	0	0	0	0	0	0	1	0	0	0	0	0	0	0	0	0	0
Cacnb2	ENSMUSG00000057914	ENSMUST00000114723	protein_coding	0	1	0	0	0	0	0	0	1	0	0	0	0	1	0	0	0	0	0	0
Cactin	ENSMUSG00000034889	ENSMUST00000050867	protein_coding	0	1	0	0	0	0	0	0	0	0	0	0	0	0	0	0	0	0	1	0
Cad	ENSMUSG00000013629	ENSMUST00000013773	protein_coding	0	0	1	0	0	0	0	0	0	1	0	0	0	0	0	0	0	0	0	0
Cadps	ENSMUSG00000054423	ENSMUST00000067491	protein_coding	0	0	1	0	0	0	0	0	0	1	0	0	0	0	0	0	0	0	0	0
Calu	ENSMUSG00000029767	ENSMUST00000031779	protein_coding	0	0	0	1	0	0	0	1	0	0	0	0	0	0	0	0	0	0	0	0
Camk1	ENSMUSG00000030272	ENSMUST00000032409	protein_coding	0	0	0	1	0	0	0	0	1	0	0	0	0	0	0	0	0	0	0	0
Camk2a	ENSMUSG00000024617	ENSMUST00000025519	protein_coding	0	1	0	0	0	0	0	0	0	0	0	0	0	0	0	0	0	0	1	0
Camk2b	ENSMUSG00000057897	ENSMUST00000019133	protein_coding	0	0	0	2	0	0	0	0	2	0	0	0	0	0	0	0	0	0	0	0
Camk2d	ENSMUSG00000053819	ENSMUST00000171289	protein_coding	0	0	1	0	0	0	0	0	0	1	0	0	0	0	0	0	0	0	0	0
Camkv	ENSMUSG00000032936	ENSMUST00000035700	protein_coding	0	1	0	0	0	0	0	0	0	0	0	0	0	0	0	0	0	0	1	0
Camta1	ENSMUSG00000014592	ENSMUST00000049790	protein_coding	0	0	1	0	0	0	0	0	0	1	0	0	0	0	0	0	0	0	0	0
Cand2	ENSMUSG00000030319	ENSMUST00000075995	protein_coding	0	0	0	1	0	0	0	0	1	0	0	0	0	0	0	0	0	0	0	0
Capn1	ENSMUSG00000024942	ENSMUST00000025891	protein_coding	0	0	0	1	0	0	0	1	0	0	0	0	0	0	0	0	0	0	0	0
Capn9	ENSMUSG00000031981	ENSMUST00000093033	protein_coding	0	0	0	1	0	0	0	0	1	0	0	0	0	0	0	0	0	0	0	0
Caprin2	ENSMUSG00000030309	ENSMUST00000111569	protein_coding	0	0	1	0	0	0	0	0	0	1	0	0	0	0	0	0	0	0	0	0
Car11	ENSMUSG00000003273	ENSMUST00000003360	protein_coding	0	0	0	1	0	0	0	1	0	0	0	0	0	0	0	0	0	0	0	0
Car5b	ENSMUSG00000031373	ENSMUST00000033739	protein_coding	0	0	1	0	0	0	0	0	0	1	0	0	0	0	0	0	0	0	0	0
Car6	ENSMUSG00000028972	ENSMUST00000030817	protein_coding	0	1	0	0	0	0	0	0	0	0	0	0	0	0	0	0	0	0	1	0
Car9	ENSMUSG00000028463	ENSMUST00000030183	protein_coding	1	0	0	0	0	0	0	0	0	0	0	0	0	0	0	1	0	0	0	0
Card10	ENSMUSG00000033170	ENSMUST00000164826	protein_coding	0	0	1	1	0	0	0	0	1	1	0	0	0	0	0	0	0	0	0	0
Carm1	ENSMUSG00000032185	ENSMUST00000115394	protein_coding	0	0	0	1	0	0	0	0	1	0	0	0	0	0	0	0	0	0	0	0
Cars2	ENSMUSG00000056228	ENSMUST00000049461	protein_coding	0	0	0	1	0	0	0	0	1	0	0	0	0	0	0	0	0	0	0	0
Casc1	ENSMUSG00000043541	ENSMUST00000060797	protein_coding	0	0	1	0	0	0	0	0	0	1	0	0	0	0	0	0	0	0	0	0
Casp14	ENSMUSG00000005355	ENSMUST00000005488	protein_coding	0	0	1	0	0	0	0	0	0	1	0	0	0	1	0	0	0	0	0	0
Casp9	ENSMUSG00000028914	ENSMUST00000030747	protein_coding	0	0	0	1	0	0	0	0	1	0	0	0	0	0	0	0	0	0	0	0
Casq1	ENSMUSG00000007122	ENSMUST00000003554	protein_coding	0	0	1	0	0	0	0	0	0	1	0	0	0	0	0	0	0	0	0	0
Cass4	ENSMUSG00000074570	ENSMUST00000109136	protein_coding	0	0	1	0	0	0	0	0	0	1	0	0	0	0	0	0	0	0	0	0
Casz1	ENSMUSG00000028977	ENSMUST00000122222	protein_coding	0	0	1	0	0	0	0	0	0	1	0	0	0	0	0	0	0	0	0	0
Catsper4	ENSMUSG00000048003	ENSMUST00000055892	protein_coding	0	0	0	1	0	0	0	0	0	0	0	0	0	0	0	0	0	0	0	1
Cblc	ENSMUSG00000040525	ENSMUST00000043822	protein_coding	0	0	0	1	0	0	0	0	1	0	0	0	0	0	0	0	0	0	0	0
Cc2d1a	ENSMUSG00000036686	ENSMUST00000040383	protein_coding	0	0	0	1	0	0	1	0	0	0	0	0	0	0	0	0	0	0	0	0
Cc2d2a	ENSMUSG00000039765	ENSMUST00000048150	protein_coding	0	0	1	1	0	0	0	0	1	1	0	0	0	0	0	0	0	0	0	0
Ccdc129	ENSMUSG00000037973	ENSMUST00000044729	protein_coding	0	0	1	0	0	0	0	0	0	1	0	0	0	0	0	0	0	0	0	0
Ccdc13	ENSMUSG00000079235	ENSMUST00000135986	protein_coding	0	0	1	0	0	0	0	0	0	1	0	0	0	0	0	0	0	0	0	0
Ccdc132	ENSMUSG00000001376	ENSMUST00000001412	protein_coding	0	0	1	0	0	0	0	0	0	1	0	0	0	0	0	0	0	0	0	0
Ccdc147	ENSMUSG00000046585	ENSMUST00000066308	protein_coding	0	0	2	0	0	0	0	0	0	2	0	0	0	0	0	0	0	0	0	0
Ccdc150	ENSMUSG00000025983	ENSMUST00000027128	protein_coding	0	0	0	1	0	0	0	0	1	0	0	0	0	0	0	0	0	0	0	0
Ccdc153	ENSMUSG00000070306	ENSMUST00000092426	protein_coding	0	0	0	1	0	0	0	0	1	0	0	0	0	0	0	0	0	0	0	0
Ccdc162	ENSMUSG00000075225	ENSMUST00000179614	protein_coding	0	1	1	0	0	0	0	0	0	1	0	0	0	0	0	0	0	0	1	0
Ccdc169	ENSMUSG00000048655	ENSMUST00000061099	protein_coding	0	1	0	0	0	0	0	0	0	0	0	0	0	0	0	0	0	0	1	0
Ccdc170	ENSMUSG00000019767	ENSMUST00000138112	protein_coding	0	1	0	0	0	0	0	0	0	0	0	0	0	0	0	0	0	0	1	0
Ccdc171	ENSMUSG00000052407	ENSMUST00000053414	protein_coding	0	0	0	1	0	0	0	0	1	0	0	0	0	0	0	0	0	0	0	0
Ccdc30	ENSMUSG00000028637	ENSMUST00000063642	protein_coding	0	1	0	0	0	0	0	0	0	0	0	0	0	0	0	0	0	0	1	0
Ccdc33	ENSMUSG00000037716	ENSMUST00000098682	protein_coding	0	1	0	0	0	0	0	0	0	0	0	0	0	0	0	0	0	0	1	0
Ccdc67	ENSMUSG00000039977	ENSMUST00000045513	protein_coding	0	0	0	1	0	0	0	0	1	0	0	0	0	0	0	0	0	0	0	0
Ccin	ENSMUSG00000070999	ENSMUST00000095107	protein_coding	0	0	1	0	0	0	0	0	0	1	0	0	0	0	0	0	0	0	0	0
Cckbr	ENSMUSG00000030898	ENSMUST00000033189	protein_coding	0	0	1	0	0	0	0	0	0	1	0	0	0	0	0	0	0	0	0	0
Ccl17	ENSMUSG00000031780	ENSMUST00000034232	protein_coding	0	1	0	0	0	0	0	0	0	0	0	0	0	0	0	0	0	0	1	0
Ccl3	ENSMUSG00000000982	ENSMUST00000001008	protein_coding	0	0	0	1	0	0	0	0	1	0	0	0	0	0	0	0	0	0	0	0
Ccser2	ENSMUSG00000058690	ENSMUST00000067700	protein_coding	0	0	1	0	0	0	0	0	0	1	0	0	0	0	0	0	0	0	0	0
Cd109	ENSMUSG00000046186	ENSMUST00000093812	protein_coding	0	0	1	0	0	0	0	0	0	1	0	0	0	0	0	0	0	0	0	0
Cd163	ENSMUSG00000008845	ENSMUST00000112541	protein_coding	1	1	0	0	0	0	0	0	0	0	0	0	0	0	0	1	0	0	1	0
Cd163l1	ENSMUSG00000025461	ENSMUST00000084460	protein_coding	0	0	1	0	0	0	0	0	0	1	0	0	0	0	0	0	0	0	0	0
Cd177	ENSMUSG00000052212	ENSMUST00000063956	protein_coding	1	0	0	0	0	0	0	0	0	0	0	0	0	0	0	1	0	0	0	0
Cd19	ENSMUSG00000030724	ENSMUST00000032968	protein_coding	0	0	1	0	0	0	0	0	0	1	0	0	0	0	0	0	0	0	0	0
Cd28	ENSMUSG00000026012	ENSMUST00000027165	protein_coding	0	0	0	1	0	0	0	0	1	0	0	0	0	0	0	0	0	0	0	0
Cd36	ENSMUSG00000002944	ENSMUST00000082367	protein_coding	0	0	1	0	0	0	0	0	0	1	0	0	0	0	0	0	0	0	0	0
Cd3e	ENSMUSG00000032093	ENSMUST00000102832	protein_coding	0	0	1	0	0	0	0	0	0	1	0	0	0	0	0	0	0	0	0	0
Cd44	ENSMUSG00000005087	ENSMUST00000005218	protein_coding	0	0	1	0	0	0	0	0	0	1	0	0	0	0	0	0	0	0	0	0
Cd7	ENSMUSG00000025163	ENSMUST00000026159	protein_coding	0	0	1	0	0	0	0	0	0	1	0	0	0	0	0	0	0	0	0	0
Cd70	ENSMUSG00000019489	ENSMUST00000019633	protein_coding	0	0	1	0	0	0	0	0	0	1	0	0	0	0	0	0	0	0	0	0
Cd84	ENSMUSG00000038147	ENSMUST00000042302	protein_coding	0	0	1	0	0	0	0	0	0	1	0	0	0	0	0	0	0	0	0	0
Cd8b1	ENSMUSG00000053044	ENSMUST00000065248	protein_coding	0	1	0	0	0	0	0	0	0	0	0	0	0	0	0	0	0	0	1	0
Cd93	ENSMUSG00000027435	ENSMUST00000099269	protein_coding	0	0	2	0	0	0	0	0	0	2	0	0	0	0	0	0	0	0	0	0
Cd97	ENSMUSG00000002885	ENSMUST00000075843	protein_coding	0	0	0	1	0	0	0	0	1	0	0	0	0	0	0	0	0	0	0	0
Cdan1	ENSMUSG00000027284	ENSMUST00000110701	protein_coding	0	0	0	2	0	0	0	2	0	0	0	0	0	0	0	0	0	0	0	0
Cdc34-ps	ENSMUSG00000020870	ENSMUST00000021240	protein_coding	0	1	0	0	0	0	0	0	0	0	0	0	0	0	0	0	0	0	1	0
Cdc40	ENSMUSG00000038446	ENSMUST00000044166	protein_coding	0	0	0	1	0	0	0	0	1	0	0	0	0	0	0	0	0	0	0	0
Cdc42bpg	ENSMUSG00000024769	ENSMUST00000025681	protein_coding	0	0	1	0	0	0	0	0	0	1	0	0	0	0	0	0	0	0	0	0
Cdc42ep3	ENSMUSG00000036533	ENSMUST00000068958	protein_coding	0	1	0	0	0	0	0	0	0	0	0	0	0	0	0	0	0	0	1	0
Cdh15	ENSMUSG00000031962	ENSMUST00000034443	protein_coding	1	0	0	0	0	0	0	0	1	0	0	1	0	0	0	0	0	0	0	0
Cdh19	ENSMUSG00000047216	ENSMUST00000094626	protein_coding	0	0	1	0	0	0	0	0	0	1	0	0	0	0	0	0	0	0	0	0
Cdh22	ENSMUSG00000053166	ENSMUST00000065438	protein_coding	0	0	1	0	0	0	0	0	0	1	0	0	0	0	0	0	0	0	0	0
Cdh23	ENSMUSG00000012819	ENSMUST00000105461	protein_coding	1	1	0	1	0	0	0	0	2	0	0	0	0	1	0	1	0	0	0	0
Cdh3	ENSMUSG00000061048	ENSMUST00000080797	protein_coding	0	0	2	0	0	0	0	0	0	2	0	0	0	0	0	0	0	0	0	0
Cdh4	ENSMUSG00000000305	ENSMUST00000000314	protein_coding	0	0	1	0	0	0	0	0	0	1	0	0	0	0	0	0	0	0	0	0
Cdh5	ENSMUSG00000031871	ENSMUST00000034339	protein_coding	0	0	1	0	0	0	0	0	0	1	0	0	0	0	0	0	0	0	0	0
Cdh8	ENSMUSG00000036510	ENSMUST00000128860	protein_coding	0	0	1	4	0	0	0	0	3	1	0	0	0	0	0	0	0	0	0	1
Cdhr2	ENSMUSG00000034918	ENSMUST00000037145	protein_coding	0	0	0	1	0	0	0	1	0	0	0	0	0	0	0	0	0	0	0	0
Cdhr5	ENSMUSG00000025497	ENSMUST00000167263	protein_coding	0	1	0	1	0	0	0	0	1	0	0	0	0	1	0	0	0	0	0	1
Cdk11b	ENSMUSG00000029062	ENSMUST00000067081	protein_coding	0	0	1	0	0	0	0	0	0	1	0	0	0	0	0	0	0	0	0	0
Cdk16	ENSMUSG00000031065	ENSMUST00000033380	protein_coding	0	0	0	1	0	0	0	1	0	0	0	0	0	0	0	0	0	0	0	0
Cdk19	ENSMUSG00000038481	ENSMUST00000044672	protein_coding	0	0	1	1	0	0	0	0	0	1	0	0	0	0	0	0	0	0	0	1
Cdk3-ps	ENSMUSG00000092300	ENSMUST00000174177	polymorphic_pseudogene	0	0	0	1	0	0	0	1	0	0	0	0	0	0	0	0	0	0	0	0
Cdk8	ENSMUSG00000029635	ENSMUST00000031640	protein_coding	0	1	0	0	0	0	0	0	1	0	0	0	0	1	0	0	0	0	0	0
Cdkl3	ENSMUSG00000020389	ENSMUST00000109080	protein_coding	0	0	0	1	0	0	0	0	1	0	0	0	0	0	0	0	0	0	0	0
Cdkn1c	ENSMUSG00000037664	ENSMUST00000167912	protein_coding	0	0	1	1	0	0	0	0	1	1	0	0	0	0	0	0	0	0	0	0
Cdpf1	ENSMUSG00000064284	ENSMUST00000071876	protein_coding	0	0	0	1	0	0	0	0	0	0	0	0	0	0	0	0	0	0	0	1
Cdt1	ENSMUSG00000006585	ENSMUST00000006760	protein_coding	0	0	0	1	0	0	0	1	0	0	0	0	0	0	0	0	0	0	0	0
Cdyl2	ENSMUSG00000031758	ENSMUST00000109102	protein_coding	0	0	0	1	0	0	0	0	1	0	0	0	0	0	0	0	0	0	0	0
Ceacam3	ENSMUSG00000053228	ENSMUST00000108491	protein_coding	0	1	1	0	0	0	0	0	0	1	0	0	0	0	0	0	0	0	1	0
Ceacam5	ENSMUSG00000008789	ENSMUST00000081907	protein_coding	0	0	0	1	0	0	1	0	0	0	0	0	0	0	0	0	0	0	0	0
Celsr1	ENSMUSG00000016028	ENSMUST00000016172	protein_coding	0	0	1	0	0	0	0	0	0	1	0	0	0	0	0	0	0	0	0	0
Celsr2	ENSMUSG00000068740	ENSMUST00000090558	protein_coding	1	0	1	0	0	0	0	0	0	1	0	0	0	0	0	1	0	0	0	0
Celsr3	ENSMUSG00000023473	ENSMUST00000024238	protein_coding	0	0	1	0	0	0	0	0	0	1	0	0	0	0	0	0	0	0	0	0
Cenpf	ENSMUSG00000026605	ENSMUST00000171929	protein_coding	0	0	1	0	0	0	0	0	0	1	0	0	0	0	0	0	0	0	0	0
Cenpi	ENSMUSG00000031262	ENSMUST00000081064	protein_coding	0	0	1	0	0	0	0	0	0	1	0	0	0	0	0	0	0	0	0	0
Cenpj	ENSMUSG00000064128	ENSMUST00000065302	protein_coding	0	0	2	0	0	0	0	0	0	2	0	0	0	0	0	0	0	0	0	0
Cenpo	ENSMUSG00000020652	ENSMUST00000140975	protein_coding	0	0	0	1	0	0	0	0	0	0	0	0	0	0	0	0	0	0	0	1
Cep170b	ENSMUSG00000072825	ENSMUST00000101018	protein_coding	0	0	0	1	0	0	0	0	1	0	0	0	0	0	0	0	0	0	0	0
Cep192	ENSMUSG00000024542	ENSMUST00000025425	protein_coding	0	1	0	0	0	0	0	0	1	0	0	0	0	1	0	0	0	0	0	0
Cep250	ENSMUSG00000038241	ENSMUST00000109619	protein_coding	0	1	0	1	0	0	0	0	2	0	0	0	0	1	0	0	0	0	0	0
Cep55	ENSMUSG00000024989	ENSMUST00000096096	protein_coding	0	0	0	1	0	0	0	0	0	0	0	0	0	0	0	0	0	0	0	1
Cercam	ENSMUSG00000039787	ENSMUST00000047521	protein_coding	0	0	0	1	0	0	0	0	0	0	0	0	0	0	0	0	0	0	0	1
Ces1c	ENSMUSG00000057400	ENSMUST00000034189	protein_coding	0	0	1	0	0	0	0	0	0	1	0	0	0	0	0	0	0	0	0	0
Ces1e	ENSMUSG00000061959	ENSMUST00000034173	protein_coding	0	0	1	0	0	0	0	0	0	1	0	0	0	0	0	0	0	0	0	0
Ces2a	ENSMUSG00000055730	ENSMUST00000034346	protein_coding	0	0	1	1	0	0	1	0	0	1	0	0	0	0	0	0	0	0	0	0
Ces5a	ENSMUSG00000058019	ENSMUST00000077816	protein_coding	0	0	0	1	0	0	0	0	1	0	0	0	0	0	0	0	0	0	0	0
Cfi	ENSMUSG00000058952	ENSMUST00000077918	protein_coding	0	0	1	0	0	0	0	0	0	1	0	0	0	0	0	0	0	0	0	0
Cftr	ENSMUSG00000041301	ENSMUST00000045706	protein_coding	0	1	1	0	0	0	0	0	0	1	0	0	0	0	0	0	0	0	1	0
Cgn	ENSMUSG00000068876	ENSMUST00000107273	protein_coding	0	0	0	1	0	0	0	0	1	0	0	0	0	0	0	0	0	0	0	0
Chac1	ENSMUSG00000027313	ENSMUST00000028780	protein_coding	0	1	0	0	0	0	0	0	0	0	0	0	0	0	0	0	0	0	1	0
Chat	ENSMUSG00000021919	ENSMUST00000070125	protein_coding	0	0	1	0	0	0	0	0	0	1	0	0	0	0	0	0	0	0	0	0
Chchd10	ENSMUSG00000049422	ENSMUST00000058906	protein_coding	0	0	0	1	0	0	0	0	1	0	0	0	0	0	0	0	0	0	0	0
Chd3	ENSMUSG00000018474	ENSMUST00000108661	protein_coding	0	0	0	1	0	0	0	0	1	0	0	0	0	0	0	0	0	0	0	0
Chd4	ENSMUSG00000063870	ENSMUST00000112390	protein_coding	0	1	0	1	0	0	0	0	1	0	0	0	0	0	0	0	0	0	1	0
Chd5	ENSMUSG00000005045	ENSMUST00000030775	protein_coding	0	0	1	2	0	0	0	0	2	1	0	0	0	0	0	0	0	0	0	0
Chd6	ENSMUSG00000057133	ENSMUST00000039782	protein_coding	0	0	0	1	0	0	0	0	1	0	0	0	0	0	0	0	0	0	0	0
Chd7	ENSMUSG00000041235	ENSMUST00000039267	protein_coding	0	1	0	0	0	0	0	0	0	0	0	0	0	0	0	0	0	0	1	0
Chd8	ENSMUSG00000053754	ENSMUST00000089752	protein_coding	0	0	1	0	0	0	0	0	0	1	0	0	0	0	0	0	0	0	0	0
Chkb	ENSMUSG00000022617	ENSMUST00000023289	protein_coding	0	0	0	1	0	0	0	1	0	0	0	0	0	0	0	0	0	0	0	0
Chm	ENSMUSG00000025531	ENSMUST00000026607	protein_coding	0	0	1	0	0	0	0	0	0	1	0	0	0	0	0	0	0	0	0	0
Chmp2b	ENSMUSG00000004843	ENSMUST00000004965	protein_coding	0	0	0	1	0	0	0	0	1	0	0	0	0	0	0	0	0	0	0	0
Chmp4b	ENSMUSG00000038467	ENSMUST00000044277	protein_coding	0	0	1	0	0	0	0	0	0	1	0	0	0	0	0	0	0	0	0	0
Chp2	ENSMUSG00000030865	ENSMUST00000033152	protein_coding	0	1	0	2	0	1	2	0	0	0	0	0	0	0	0	0	0	0	0	0
Chrdl1	ENSMUSG00000031283	ENSMUST00000063029	protein_coding	0	1	0	0	0	0	0	0	0	0	0	0	0	1	0	0	0	0	1	0
Chrm1	ENSMUSG00000032773	ENSMUST00000035444	protein_coding	0	0	0	1	1	0	0	0	0	0	0	0	0	0	0	0	0	0	0	0
Chrm3	ENSMUSG00000046159	ENSMUST00000063093	protein_coding	0	0	1	0	0	0	0	0	0	1	0	0	0	0	0	0	0	0	0	0
Chrna10	ENSMUSG00000066279	ENSMUST00000084830	protein_coding	0	0	1	0	0	0	0	0	0	1	0	0	0	0	0	0	0	0	0	0
Chrna4	ENSMUSG00000027577	ENSMUST00000108851	protein_coding	0	0	0	1	0	0	0	0	1	0	0	0	0	0	0	0	0	0	0	0
Chrna5	ENSMUSG00000035594	ENSMUST00000093844	protein_coding	0	1	0	0	0	0	0	0	0	0	0	0	0	0	0	0	0	0	1	0
Chrnb1	ENSMUSG00000041189	ENSMUST00000045971	protein_coding	0	0	1	0	0	0	0	0	0	1	0	0	0	0	0	0	0	0	0	0
Chrnb2	ENSMUSG00000027950	ENSMUST00000029562	protein_coding	0	0	1	0	0	0	0	0	0	1	0	0	0	0	0	0	0	0	0	0
Cideb	ENSMUSG00000022219	ENSMUST00000001497	protein_coding	0	0	1	0	0	0	0	0	0	1	0	0	0	0	0	0	0	0	0	0
Ciita	ENSMUSG00000022504	ENSMUST00000023147	protein_coding	0	0	1	0	0	0	0	0	0	1	0	0	0	0	0	0	0	0	0	0
Cilp	ENSMUSG00000042254	ENSMUST00000048762	protein_coding	1	0	0	0	0	0	0	0	0	0	0	0	0	0	0	1	0	0	0	0
Cilp2	ENSMUSG00000044006	ENSMUST00000057831	protein_coding	0	0	1	0	0	0	0	0	0	1	0	0	0	0	0	0	0	0	0	0
Cir1	ENSMUSG00000041777	ENSMUST00000058615	protein_coding	0	0	0	1	0	0	0	0	1	0	0	0	0	0	0	0	0	0	0	0
Cirbp	ENSMUSG00000045193	ENSMUST00000105365	protein_coding	0	0	0	1	0	0	0	1	0	0	0	0	0	0	0	0	0	0	0	0
Cit	ENSMUSG00000029516	ENSMUST00000102560	protein_coding	0	1	0	0	0	0	0	0	0	0	0	0	0	0	0	0	0	0	1	0
Ciz1	ENSMUSG00000039205	ENSMUST00000048964	protein_coding	0	0	0	1	0	0	0	0	1	0	0	0	0	0	0	0	0	0	0	0
Clasrp	ENSMUSG00000061028	ENSMUST00000086041	protein_coding	0	0	0	1	1	0	0	0	0	0	0	0	0	0	0	0	0	0	0	0
Clca2	ENSMUSG00000028262	ENSMUST00000029929	protein_coding	0	0	1	0	0	0	0	0	0	1	0	0	0	1	0	0	0	0	0	0
Clcn1	ENSMUSG00000029862	ENSMUST00000031894	protein_coding	0	0	1	0	0	0	0	0	0	1	0	0	0	0	0	0	0	0	0	0
Clcn5	ENSMUSG00000004317	ENSMUST00000115746	protein_coding	0	1	0	0	0	0	0	0	0	0	0	0	0	0	0	0	0	0	1	0
Clcnka	ENSMUSG00000033770	ENSMUST00000042617	protein_coding	0	1	0	0	0	0	0	0	0	0	0	0	0	0	0	0	0	0	1	0
Clec16a	ENSMUSG00000068663	ENSMUST00000066345	protein_coding	0	0	0	1	0	0	0	0	1	0	0	0	0	0	0	0	0	0	0	0
Clec4a4	ENSMUSG00000059639	ENSMUST00000079379	protein_coding	0	0	1	0	0	0	0	0	0	1	0	0	0	0	0	0	0	0	0	0
Clec4b1	ENSMUSG00000030147	ENSMUST00000078559	protein_coding	0	0	0	1	0	0	0	0	1	0	0	0	0	0	0	0	0	0	0	0
Clec4e	ENSMUSG00000030142	ENSMUST00000032239	protein_coding	0	0	0	1	1	0	0	0	0	0	0	0	0	0	0	0	0	0	0	0
Clec4g	ENSMUSG00000074491	ENSMUST00000062037	protein_coding	0	1	0	0	0	0	0	0	0	0	0	0	0	0	0	0	0	0	1	0
Clgn	ENSMUSG00000002190	ENSMUST00000002259	protein_coding	0	0	1	0	0	0	0	0	0	1	0	0	0	0	0	0	0	0	0	0
Clip1	ENSMUSG00000049550	ENSMUST00000031382	protein_coding	0	1	0	0	0	0	0	0	0	0	0	0	0	0	0	0	0	0	1	0
Clrn3	ENSMUSG00000050866	ENSMUST00000053716	protein_coding	0	0	1	0	0	0	0	0	0	1	0	0	0	0	0	0	0	0	0	0
Clstn3	ENSMUSG00000008153	ENSMUST00000008297	protein_coding	0	0	1	0	0	0	0	0	0	1	0	0	0	0	0	0	0	0	0	0
Cltb	ENSMUSG00000047547	ENSMUST00000049575	protein_coding	0	0	1	0	0	0	0	0	0	1	0	0	0	0	0	0	0	0	0	0
Cltc	ENSMUSG00000047126	ENSMUST00000060766	protein_coding	0	0	1	0	0	0	0	0	0	1	0	0	0	1	0	0	0	0	0	0
Clybl	ENSMUSG00000025545	ENSMUST00000026625	protein_coding	0	0	0	1	0	0	0	0	1	0	0	0	0	0	0	0	0	0	0	0
Cmss1	ENSMUSG00000022748	ENSMUST00000114371	protein_coding	0	0	0	1	0	0	0	0	1	0	0	0	0	0	0	0	0	0	0	0
Cmtm3	ENSMUSG00000031875	ENSMUST00000034343	protein_coding	0	0	0	1	0	0	0	0	1	0	0	0	0	0	0	0	0	0	0	0
Cmtm4	ENSMUSG00000096188	ENSMUST00000179802	protein_coding	0	0	0	1	0	0	0	1	0	0	0	0	0	0	0	0	0	0	0	0
Cnbd2	ENSMUSG00000038085	ENSMUST00000037096	protein_coding	0	0	1	0	0	0	0	0	0	1	0	0	0	0	0	0	0	0	0	0
Cnga3	ENSMUSG00000026114	ENSMUST00000027288	protein_coding	0	0	1	0	0	0	0	0	0	1	0	0	0	0	0	0	0	0	0	0
Cnksr1	ENSMUSG00000028841	ENSMUST00000030645	protein_coding	0	0	0	1	0	0	0	0	1	0	0	0	0	0	0	0	0	0	0	0
Cnksr2	ENSMUSG00000025658	ENSMUST00000026750	protein_coding	0	0	0	2	0	0	0	2	0	0	0	0	0	0	0	0	0	0	0	0
Cnn2	ENSMUSG00000004665	ENSMUST00000004784	protein_coding	0	0	0	1	0	0	0	0	0	0	0	0	0	0	0	0	0	0	0	1
Cnnm4	ENSMUSG00000037408	ENSMUST00000153128	protein_coding	0	0	1	0	0	0	0	0	0	1	0	0	0	0	0	0	0	0	0	0
Cnr1	ENSMUSG00000044288	ENSMUST00000057188	protein_coding	0	0	0	1	1	0	0	0	0	0	0	0	0	0	0	0	0	0	0	0
Cntn1	ENSMUSG00000055022	ENSMUST00000000109	protein_coding	0	0	1	0	0	0	0	0	0	1	0	0	0	1	0	0	0	0	0	0
Cntn2	ENSMUSG00000053024	ENSMUST00000086521	protein_coding	0	0	0	1	0	0	0	0	1	0	0	0	0	0	0	0	0	0	0	0
Cntn4	ENSMUSG00000064293	ENSMUST00000089208	protein_coding	0	0	0	1	0	0	0	0	1	0	0	0	0	0	0	0	0	0	0	0
Cntnap5a	ENSMUSG00000070695	ENSMUST00000043725	protein_coding	0	1	0	0	0	0	0	0	0	0	0	0	0	0	0	0	0	0	1	0
Cntnap5b	ENSMUSG00000067028	ENSMUST00000086738	protein_coding	0	1	0	0	0	0	0	0	0	0	0	0	0	0	0	0	0	0	1	0
Cog3	ENSMUSG00000034893	ENSMUST00000049168	protein_coding	0	1	0	0	0	0	0	0	0	0	0	0	0	0	0	0	0	0	1	0
Cog4	ENSMUSG00000031753	ENSMUST00000034203	protein_coding	0	0	0	1	0	0	0	1	0	0	0	0	0	0	0	0	0	0	0	0
Coil	ENSMUSG00000033983	ENSMUST00000107898	protein_coding	0	0	0	1	0	0	0	0	1	0	0	0	0	0	0	0	0	0	0	0
Col11a1	ENSMUSG00000027966	ENSMUST00000092155	protein_coding	0	1	1	0	0	0	0	0	0	1	0	0	0	0	0	0	0	0	1	0
Col11a2	ENSMUSG00000024330	ENSMUST00000114255	protein_coding	0	1	0	0	0	0	0	0	1	0	0	0	0	1	0	0	0	0	0	0
Col12a1	ENSMUSG00000032332	ENSMUST00000071750	protein_coding	1	0	0	0	0	0	0	0	0	0	0	0	0	0	0	1	0	0	0	0
Col13a1	ENSMUSG00000058806	ENSMUST00000105454	protein_coding	0	0	0	1	0	0	0	0	1	0	0	0	0	0	0	0	0	0	0	0
Col14a1	ENSMUSG00000022371	ENSMUST00000110217	protein_coding	1	1	0	1	0	0	0	0	2	0	0	0	1	0	0	0	0	0	1	0
Col15a1	ENSMUSG00000028339	ENSMUST00000102917	protein_coding	0	1	0	1	0	0	0	0	1	0	0	0	0	1	0	0	0	0	1	0
Col16a1	ENSMUSG00000040690	ENSMUST00000044565	protein_coding	0	0	0	1	0	0	0	0	1	0	0	0	0	0	0	0	0	0	0	0
Col18a1	ENSMUSG00000001435	ENSMUST00000072755	protein_coding	0	1	0	1	0	0	0	0	1	0	0	0	0	0	0	0	0	0	1	0
Col19a1	ENSMUSG00000026141	ENSMUST00000115244	protein_coding	0	1	0	1	0	0	0	0	1	0	0	0	0	0	0	0	0	0	1	0
Col1a1	ENSMUSG00000001506	ENSMUST00000001547	protein_coding	0	0	1	1	0	0	0	0	1	1	0	0	0	0	0	0	0	0	0	0
Col1a2	ENSMUSG00000029661	ENSMUST00000031668	protein_coding	0	0	2	0	0	0	0	0	0	2	0	0	0	0	0	0	0	0	0	0
Col20a1	ENSMUSG00000016356	ENSMUST00000108856	protein_coding	0	0	1	1	0	0	0	0	1	1	0	0	0	0	0	0	0	0	0	0
Col23a1	ENSMUSG00000063564	ENSMUST00000102765	protein_coding	0	0	1	0	0	0	0	0	0	1	0	0	0	0	0	0	0	0	0	0
Col24a1	ENSMUSG00000028197	ENSMUST00000029848	protein_coding	0	1	0	0	0	0	0	0	1	0	0	0	0	1	0	0	0	0	0	0
Col25a1	ENSMUSG00000058897	ENSMUST00000080335	protein_coding	0	0	1	3	0	0	0	0	3	1	0	0	0	0	0	0	0	0	0	0
Col27a1	ENSMUSG00000045672	ENSMUST00000036300	protein_coding	0	1	1	0	0	0	0	0	0	1	0	0	0	0	0	0	0	0	1	0
Col2a1	ENSMUSG00000022483	ENSMUST00000023123	protein_coding	0	0	0	1	0	0	0	0	1	0	0	0	0	0	0	0	0	0	0	0
Col4a1	ENSMUSG00000031502	ENSMUST00000033898	protein_coding	0	1	1	0	0	0	0	0	0	1	0	0	0	0	0	0	0	0	1	0
Col4a6	ENSMUSG00000031273	ENSMUST00000101205	protein_coding	0	1	0	0	0	0	0	0	1	0	0	0	0	1	0	0	0	0	0	0
Col5a3	ENSMUSG00000004098	ENSMUST00000004201	protein_coding	0	0	3	2	0	0	0	0	2	3	0	0	0	1	0	0	0	0	0	0
Col6a2	ENSMUSG00000020241	ENSMUST00000001181	protein_coding	0	1	2	0	0	0	0	0	0	2	0	0	0	1	0	0	0	0	1	0
Col6a3	ENSMUSG00000048126	ENSMUST00000056925	protein_coding	0	0	0	1	0	0	0	0	1	0	0	0	0	0	0	0	0	0	0	0
Col6a5	ENSMUSG00000091345	ENSMUST00000165165	protein_coding	0	0	1	0	0	0	0	0	0	1	0	0	0	0	0	0	0	0	0	0
Col7a1	ENSMUSG00000025650	ENSMUST00000026740	protein_coding	0	0	1	1	0	0	0	0	1	1	0	0	0	0	0	0	0	0	0	0
Col8a2	ENSMUSG00000056174	ENSMUST00000070132	protein_coding	0	0	0	1	0	0	0	1	0	0	0	0	0	0	0	0	0	0	0	0
Colec12	ENSMUSG00000036103	ENSMUST00000040069	protein_coding	0	0	1	0	0	0	0	0	0	1	0	0	0	0	0	0	0	0	0	0
Colq	ENSMUSG00000057606	ENSMUST00000112027	protein_coding	0	0	2	0	0	0	0	0	0	2	0	0	0	0	0	0	0	0	0	0
Copa	ENSMUSG00000026553	ENSMUST00000027833	protein_coding	0	0	1	0	0	0	0	0	0	1	0	0	0	0	0	0	0	0	0	0
Corin	ENSMUSG00000005220	ENSMUST00000005352	protein_coding	0	0	0	2	0	0	0	0	2	0	0	0	0	0	0	0	0	0	0	0
Coro1c	ENSMUSG00000004530	ENSMUST00000004646	protein_coding	0	1	0	0	0	0	0	0	0	0	0	0	0	0	0	0	0	0	1	0
Cox6b2	ENSMUSG00000051811	ENSMUST00000182173	protein_coding	0	0	0	1	0	0	0	0	0	0	0	0	0	0	0	0	0	0	0	1
Cpa2	ENSMUSG00000071553	ENSMUST00000096066	protein_coding	0	0	1	0	0	0	0	0	0	1	0	0	0	0	0	0	0	0	0	0
Cpa4	ENSMUSG00000039070	ENSMUST00000049251	protein_coding	0	0	0	1	0	0	0	0	0	0	0	0	0	0	0	0	0	0	0	1
Cpe	ENSMUSG00000037852	ENSMUST00000048967	protein_coding	0	1	0	0	0	0	0	0	0	0	0	0	0	0	0	0	0	0	1	0
Cpeb1	ENSMUSG00000025586	ENSMUST00000178892	protein_coding	0	0	1	0	0	0	0	0	0	1	0	0	0	0	0	0	0	0	0	0
Cped1	ENSMUSG00000062980	ENSMUST00000115383	protein_coding	0	1	0	0	0	0	0	0	1	0	0	0	0	1	0	0	0	0	0	0
Cplx3	ENSMUSG00000039714	ENSMUST00000045068	protein_coding	0	0	0	1	0	0	0	0	0	0	0	0	0	0	0	0	0	0	0	1
Cps1	ENSMUSG00000025991	ENSMUST00000027144	protein_coding	0	1	0	1	0	0	0	0	1	0	0	0	0	0	0	0	0	0	1	0
Cpt1b	ENSMUSG00000078937	ENSMUST00000109313	protein_coding	0	1	0	0	0	0	0	0	0	0	0	0	0	0	0	0	0	0	1	0
Cpt1c	ENSMUSG00000007783	ENSMUST00000063761	protein_coding	1	0	0	0	0	0	0	0	0	0	0	0	0	0	0	1	0	0	0	0
Cpz	ENSMUSG00000036596	ENSMUST00000038676	protein_coding	0	0	1	0	0	0	0	0	0	1	0	0	0	0	0	0	0	0	0	0
Cr2	ENSMUSG00000026616	ENSMUST00000082321	protein_coding	0	0	1	1	0	0	0	0	1	1	0	0	0	0	0	0	0	0	0	0
Cr2	ENSMUSG00000094924	ENSMUST00000043104	protein_coding	0	1	0	0	0	0	0	0	1	0	0	0	0	1	0	0	0	0	0	0
Crb2	ENSMUSG00000035403	ENSMUST00000050372	protein_coding	0	0	1	0	0	0	0	0	0	1	0	0	0	0	0	0	0	0	0	0
Crcp	ENSMUSG00000025532	ENSMUST00000026608	protein_coding	0	0	0	1	0	0	0	0	1	0	0	0	0	0	0	0	0	0	0	0
Creb3l3	ENSMUSG00000035041	ENSMUST00000117422	protein_coding	0	0	0	1	0	0	0	1	0	0	0	0	0	0	0	0	0	0	0	0
Creg2	ENSMUSG00000050967	ENSMUST00000053355	protein_coding	0	0	1	0	0	0	0	0	0	1	0	0	0	1	0	0	0	0	0	0
Crhr2	ENSMUSG00000003476	ENSMUST00000003568	protein_coding	0	0	0	1	0	0	0	0	1	0	0	0	0	0	0	0	0	0	0	0
Crls1	ENSMUSG00000027357	ENSMUST00000028835	protein_coding	0	0	0	1	0	0	0	1	0	0	0	0	0	0	0	0	0	0	0	0
Crocc	ENSMUSG00000040860	ENSMUST00000102491	protein_coding	0	0	1	0	0	0	0	0	0	1	0	0	0	0	0	0	0	0	0	0
Crp	ENSMUSG00000037942	ENSMUST00000038495	protein_coding	0	1	0	0	0	0	0	0	0	0	0	0	0	0	0	0	0	0	1	0
Crtac1	ENSMUSG00000042401	ENSMUST00000048630	protein_coding	0	1	0	0	0	0	0	0	0	0	0	0	0	0	0	0	0	0	1	0
Crybb1	ENSMUSG00000029343	ENSMUST00000031286	protein_coding	0	0	1	0	0	0	0	0	0	1	0	0	0	0	0	0	0	0	0	0
Crybb2	ENSMUSG00000042240	ENSMUST00000031295	protein_coding	0	0	1	0	0	0	0	0	0	1	0	0	0	0	0	0	0	0	0	0
Csdc2	ENSMUSG00000042109	ENSMUST00000038757	protein_coding	0	0	0	1	0	0	0	1	0	0	0	0	0	0	0	0	0	0	0	0
Csde1	ENSMUSG00000068823	ENSMUST00000029446	protein_coding	0	0	1	0	0	0	0	0	0	1	0	0	0	0	0	0	0	0	0	0
Csf2ra	ENSMUSG00000059326	ENSMUST00000076046	protein_coding	0	0	0	1	0	0	0	0	1	0	0	0	0	0	0	0	0	0	0	0
Csf3r	ENSMUSG00000028859	ENSMUST00000030673	protein_coding	0	0	0	1	0	0	0	1	0	0	0	0	0	0	0	0	0	0	0	0
Csgalnact1	ENSMUSG00000036356	ENSMUST00000078350	protein_coding	0	1	0	0	0	0	0	0	0	0	0	0	0	0	0	0	0	0	1	0
Csl	ENSMUSG00000046934	ENSMUST00000056085	protein_coding	0	0	2	0	0	0	0	0	0	2	0	0	0	0	0	0	0	0	0	0
Csmd1	ENSMUSG00000060924	ENSMUST00000082104	protein_coding	0	1	2	1	0	0	0	0	1	2	0	0	0	0	0	0	0	0	1	0
Csmd3	ENSMUSG00000022311	ENSMUST00000100670	protein_coding	0	0	1	0	0	0	0	0	0	1	0	0	0	0	0	0	0	0	0	0
Csn3	ENSMUSG00000001622	ENSMUST00000001667	protein_coding	0	0	1	0	0	0	0	0	0	1	0	0	0	0	0	0	0	0	0	0
Cspg4	ENSMUSG00000032911	ENSMUST00000035661	protein_coding	0	0	2	0	0	0	0	0	0	2	0	0	0	0	0	0	0	0	0	0
Cspg5	ENSMUSG00000032482	ENSMUST00000035058	protein_coding	0	1	0	0	0	0	0	0	0	0	0	0	0	0	0	0	0	0	1	0
Csrp2bp	ENSMUSG00000027425	ENSMUST00000028911	protein_coding	0	0	1	0	0	0	0	0	0	1	0	0	0	0	0	0	0	0	0	0
Ctag2	ENSMUSG00000031181	ENSMUST00000033524	protein_coding	0	0	0	1	0	0	0	0	1	0	0	0	0	0	0	0	0	0	0	0
Ctbp1	ENSMUSG00000037373	ENSMUST00000079746	protein_coding	0	0	0	1	0	0	0	0	1	0	0	0	0	0	0	0	0	0	0	0
Ctcf	ENSMUSG00000005698	ENSMUST00000005841	protein_coding	0	0	0	1	0	0	0	0	1	0	0	0	0	0	0	0	0	0	0	0
Ctdnep1	ENSMUSG00000018559	ENSMUST00000108593	protein_coding	0	1	0	0	0	0	0	0	0	0	0	0	0	0	0	0	0	0	1	0
Ctgf	ENSMUSG00000019997	ENSMUST00000020171	protein_coding	0	1	0	0	0	0	0	0	0	0	0	0	0	0	0	0	0	0	1	0
Ctla2b	ENSMUSG00000074874	ENSMUST00000021884	protein_coding	0	0	0	1	0	0	0	0	1	0	0	0	0	0	0	0	0	0	0	0
Ctnna2	ENSMUSG00000063063	ENSMUST00000160894	protein_coding	0	1	1	1	0	0	0	0	1	1	0	0	0	0	0	0	0	0	1	0
Ctnna3	ENSMUSG00000060843	ENSMUST00000075099	protein_coding	0	0	0	1	0	0	0	0	1	0	0	0	0	0	0	0	0	0	0	0
Ctnnd2	ENSMUSG00000022240	ENSMUST00000081728	protein_coding	0	0	1	0	0	0	0	0	0	1	0	0	0	0	0	0	0	0	0	0
Ctsa	ENSMUSG00000017760	ENSMUST00000017904	protein_coding	0	0	0	2	0	0	1	0	1	0	0	0	0	0	0	0	0	0	0	0
Ctsb	ENSMUSG00000021939	ENSMUST00000006235	protein_coding	0	1	0	0	0	0	0	0	0	0	0	0	0	0	0	0	0	0	1	0
Ctsg	ENSMUSG00000040314	ENSMUST00000015583	protein_coding	0	0	1	0	0	0	0	0	0	1	0	0	0	0	0	0	0	0	0	0
Ctxn1	ENSMUSG00000048644	ENSMUST00000053252	protein_coding	0	0	0	1	0	0	0	1	0	0	0	0	0	0	0	0	0	0	0	0
Ctxn3	ENSMUSG00000069372	ENSMUST00000091892	protein_coding	0	0	0	1	0	0	1	0	0	0	0	0	0	0	0	0	0	0	0	0
Cul4b	ENSMUSG00000031095	ENSMUST00000050083	protein_coding	0	0	1	0	0	0	0	0	0	1	0	0	0	0	0	0	0	0	0	0
Cux2	ENSMUSG00000042589	ENSMUST00000086317	protein_coding	0	0	1	0	0	0	0	0	0	1	0	0	0	0	0	0	0	0	0	0
Cux2	ENSMUSG00000072641	ENSMUST00000100749	pseudogene	0	0	0	1	0	0	0	0	0	0	0	0	0	0	0	0	0	0	0	1
Cwc22	ENSMUSG00000027014	ENSMUST00000065889	protein_coding	1	0	0	0	0	0	0	0	1	0	0	1	0	0	0	0	0	0	0	0
Cyb5r2	ENSMUSG00000048065	ENSMUST00000052438	protein_coding	0	0	0	1	0	0	0	1	0	0	0	0	0	0	0	0	0	0	0	0
Cybb	ENSMUSG00000015340	ENSMUST00000015484	protein_coding	0	2	0	0	0	0	0	0	0	0	0	0	0	0	0	0	0	0	2	0
Cyfip2	ENSMUSG00000020340	ENSMUST00000093165	protein_coding	0	1	1	0	0	0	0	0	0	1	0	0	0	0	0	0	0	0	1	0
Cym	ENSMUSG00000046213	ENSMUST00000029504	protein_coding	0	0	1	0	0	0	0	0	0	1	0	0	0	0	0	0	0	0	0	0
Cyp26a1	ENSMUSG00000024987	ENSMUST00000025946	protein_coding	0	0	0	1	0	0	0	0	0	0	0	0	0	0	0	0	0	0	0	1
Cyp26b1	ENSMUSG00000063415	ENSMUST00000077705	protein_coding	0	0	1	0	0	0	0	0	0	1	0	0	0	0	0	0	0	0	0	0
Cyp26c1	ENSMUSG00000062432	ENSMUST00000073391	protein_coding	0	0	1	0	0	0	0	0	0	1	0	0	0	0	0	0	0	0	0	0
Cyp27a1	ENSMUSG00000026170	ENSMUST00000027356	protein_coding	0	1	1	0	0	0	0	0	0	1	0	0	0	0	0	0	0	0	1	0
Cyp2a12	ENSMUSG00000060407	ENSMUST00000075552	protein_coding	0	1	0	1	0	0	0	0	1	0	0	0	0	0	0	0	0	0	1	0
Cyp2c39	ENSMUSG00000025003	ENSMUST00000025968	protein_coding	1	0	0	0	0	0	0	0	1	0	0	0	1	0	0	0	0	0	0	0
Cyp2d12	ENSMUSG00000096852	ENSMUST00000068861	protein_coding	0	0	1	0	0	0	0	0	0	1	0	0	0	0	0	0	0	0	0	0
Cyp2d22	ENSMUSG00000061740	ENSMUST00000023083	protein_coding	0	1	0	0	0	0	0	0	0	0	0	0	0	0	0	0	0	0	1	0
Cyp2d26	ENSMUSG00000022445	ENSMUST00000006094	protein_coding	0	0	0	1	0	0	0	0	1	0	0	0	0	0	0	0	0	0	0	0
Cyp2f2	ENSMUSG00000052974	ENSMUST00000003100	protein_coding	0	0	1	0	0	0	0	0	0	1	0	0	0	0	0	0	0	0	0	0
Cyp2w1	ENSMUSG00000029541	ENSMUST00000031521	protein_coding	0	0	0	1	0	0	0	0	1	0	0	0	0	0	0	0	0	0	0	0
Cyp3a25	ENSMUSG00000029630	ENSMUST00000068317	protein_coding	0	0	1	0	0	0	0	0	0	1	0	0	0	0	0	0	0	0	0	0
Cyp3a44	ENSMUSG00000054417	ENSMUST00000067479	protein_coding	0	0	1	0	0	0	0	0	0	1	0	0	0	0	0	0	0	0	0	0
Cyp4a12b	ENSMUSG00000078597	ENSMUST00000094887	protein_coding	0	1	0	0	0	0	0	0	0	0	0	0	0	0	0	0	0	0	1	0
Cyp4f16	ENSMUSG00000048440	ENSMUST00000003416	protein_coding	0	0	1	0	0	0	0	0	0	1	0	0	0	0	0	0	0	0	0	0
Cyp4f40	ENSMUSG00000090700	ENSMUST00000165061	protein_coding	0	0	1	0	0	0	0	0	0	1	0	0	0	0	0	0	0	0	0	0
Cypt12	ENSMUSG00000027564	ENSMUST00000029080	protein_coding	0	0	1	0	0	0	0	0	0	1	0	0	0	0	0	0	0	0	0	0
D10Bwg1379e	ENSMUSG00000019852	ENSMUST00000019999	protein_coding	0	0	2	1	0	0	0	0	1	2	0	0	0	0	0	0	0	0	0	0
D10Jhu81e	ENSMUSG00000053329	ENSMUST00000001242	protein_coding	0	0	1	0	0	0	0	0	0	1	0	0	0	0	0	0	0	0	0	0
D130043K22Rik	ENSMUSG00000006711	ENSMUST00000006893	protein_coding	0	0	1	0	0	0	0	0	0	1	0	0	0	0	0	0	0	0	0	0
D1Pas1	ENSMUSG00000039224	ENSMUST00000045108	protein_coding	0	1	0	0	0	0	0	0	0	0	0	0	0	0	0	0	0	0	1	0
D230002A01Rik	ENSMUSG00000046413	ENSMUST00000133337	antisense	0	0	0	1	0	0	0	0	0	0	0	0	0	0	0	0	0	0	0	1
D2Wsu81e	ENSMUSG00000039660	ENSMUST00000100220	protein_coding	0	0	0	1	0	0	0	0	1	0	0	0	0	0	0	0	0	0	0	0
D330022K07Rik	ENSMUSG00000085440	ENSMUST00000135116	antisense	0	0	0	1	0	0	0	0	1	0	0	0	0	0	0	0	0	0	0	0
D3Bwg0562e	ENSMUSG00000044667	ENSMUST00000061071	protein_coding	0	1	0	0	0	0	0	0	0	0	0	0	0	0	0	0	0	0	1	0
D430041D05Rik	ENSMUSG00000068373	ENSMUST00000141159	protein_coding	0	0	1	0	0	0	0	0	0	1	0	0	0	0	0	0	0	0	0	0
D830015G02Rik	ENSMUSG00000097652	ENSMUST00000181782	protein_coding	0	0	0	2	0	0	0	0	1	0	0	0	0	0	0	0	0	0	0	1
D930015E06Rik	ENSMUSG00000033767	ENSMUST00000052342	protein_coding	1	0	0	0	0	0	0	0	1	0	0	0	1	0	0	0	0	0	0	0
Dab2	ENSMUSG00000022150	ENSMUST00000080880	protein_coding	0	0	1	0	0	0	0	0	0	1	0	0	0	0	0	0	0	0	0	0
Dab2ip	ENSMUSG00000026883	ENSMUST00000091010	protein_coding	0	0	1	0	0	0	0	0	0	1	0	0	0	0	0	0	0	0	0	0
Dancr	ENSMUSG00000053656	ENSMUST00000066220	processed_transcript	0	0	0	1	0	0	0	0	0	0	0	0	0	0	0	0	0	0	0	1
Dap3	ENSMUSG00000068921	ENSMUST00000090938	protein_coding	0	0	1	0	0	0	0	0	0	1	0	0	0	0	0	0	0	0	0	0
Dapk1	ENSMUSG00000021559	ENSMUST00000044083	protein_coding	1	0	0	0	0	0	0	0	0	0	0	0	0	0	0	1	0	0	0	0
Dapk3	ENSMUSG00000034974	ENSMUST00000047665	protein_coding	0	0	0	1	0	0	0	0	0	0	0	0	0	0	0	0	0	0	0	1
Daw1	ENSMUSG00000053161	ENSMUST00000065403	protein_coding	0	1	0	0	0	0	0	0	0	0	0	0	0	0	0	0	0	0	1	0
Dbf4	ENSMUSG00000002297	ENSMUST00000171808	protein_coding	0	1	0	0	0	0	0	0	1	0	0	0	0	1	0	0	0	0	0	0
Dbp	ENSMUSG00000059824	ENSMUST00000080885	protein_coding	0	0	1	0	0	0	0	0	0	1	0	0	0	0	0	0	0	0	0	0
Dcc	ENSMUSG00000060534	ENSMUST00000114943	protein_coding	0	0	1	0	0	0	0	0	0	1	0	0	0	0	0	0	0	0	0	0
Dcdc2c	ENSMUSG00000020633	ENSMUST00000020963	protein_coding	0	0	1	0	0	0	0	0	0	1	0	0	0	0	0	0	0	0	0	0
Dchs1	ENSMUSG00000036862	ENSMUST00000078482	protein_coding	0	0	1	0	0	0	0	0	0	1	0	0	0	0	0	0	0	0	0	0
Dclk1	ENSMUSG00000027797	ENSMUST00000054237	protein_coding	0	0	0	1	0	0	0	0	1	0	0	0	0	0	0	0	0	0	0	0
Dclk2	ENSMUSG00000028078	ENSMUST00000029719	protein_coding	0	0	1	0	0	0	0	0	0	1	0	0	0	0	0	0	0	0	0	0
Dclre1a	ENSMUSG00000025077	ENSMUST00000182276	protein_coding	0	0	1	0	0	0	0	0	0	1	0	0	0	0	0	0	0	0	0	0
Dctn1	ENSMUSG00000031865	ENSMUST00000113919	protein_coding	1	0	0	1	0	0	0	0	1	0	0	0	0	0	0	1	0	0	0	0
Ddr2	ENSMUSG00000026674	ENSMUST00000027985	protein_coding	0	0	0	1	1	0	0	0	0	0	0	0	0	0	0	0	0	0	0	0
Ddx3x	ENSMUSG00000000787	ENSMUST00000000804	protein_coding	0	0	1	0	0	0	0	0	0	1	0	0	0	0	0	0	0	0	0	0
Ddx50	ENSMUSG00000020076	ENSMUST00000020270	protein_coding	0	1	1	0	0	0	0	0	0	1	0	0	0	0	0	0	0	0	1	0
Ddx51	ENSMUSG00000029504	ENSMUST00000031478	protein_coding	0	0	0	1	0	0	0	0	0	0	0	0	0	0	0	0	0	0	0	1
Ddx54	ENSMUSG00000029599	ENSMUST00000031598	protein_coding	0	0	1	0	0	0	0	0	0	1	0	0	0	0	0	0	0	0	0	0
Ddx58	ENSMUSG00000040296	ENSMUST00000037907	protein_coding	0	0	1	0	0	0	0	0	0	1	0	0	0	0	0	0	0	0	0	0
Ddx6	ENSMUSG00000032097	ENSMUST00000170489	protein_coding	0	0	1	0	0	0	0	0	0	1	0	0	0	1	0	0	0	0	0	0
Deaf1	ENSMUSG00000058886	ENSMUST00000080553	protein_coding	0	0	1	0	0	0	0	0	0	1	0	0	0	0	0	0	0	0	0	0
Defb22	ENSMUSG00000027468	ENSMUST00000028966	protein_coding	0	0	0	1	0	0	0	0	1	0	0	0	0	0	0	0	0	0	0	0
Defb25	ENSMUSG00000074678	ENSMUST00000099203	protein_coding	0	1	0	0	0	0	0	0	1	0	0	0	0	1	0	0	0	0	0	0
Dennd1a	ENSMUSG00000035392	ENSMUST00000102787	protein_coding	0	0	0	1	0	0	0	1	0	0	0	0	0	0	0	0	0	0	0	0
Dennd5b	ENSMUSG00000030313	ENSMUST00000111557	protein_coding	0	1	2	0	0	0	0	0	0	2	0	0	0	0	0	0	0	0	1	0
Dgcr14	ENSMUSG00000003527	ENSMUST00000003621	protein_coding	0	0	1	0	0	0	0	0	0	1	0	0	0	0	0	0	0	0	0	0
Dgcr6	ENSMUSG00000003531	ENSMUST00000155387	protein_coding	0	0	0	1	0	0	0	1	0	0	0	0	0	0	0	0	0	0	0	0
Dgkh	ENSMUSG00000034731	ENSMUST00000074729	protein_coding	0	0	1	0	0	0	0	0	0	1	0	0	0	0	0	0	0	0	0	0
Dgki	ENSMUSG00000038665	ENSMUST00000101532	protein_coding	1	0	0	0	0	0	0	0	0	0	0	0	0	0	0	1	0	0	0	0
Dgkk	ENSMUSG00000062393	ENSMUST00000067410	protein_coding	0	0	1	0	0	0	0	0	0	1	0	0	0	0	0	0	0	0	0	0
Dhrs7b	ENSMUSG00000042569	ENSMUST00000042281	protein_coding	0	0	0	1	0	0	0	0	1	0	0	0	0	0	0	0	0	0	0	0
Dhrs7c	ENSMUSG00000033044	ENSMUST00000168612	protein_coding	0	0	1	0	0	0	0	0	0	1	0	0	0	0	0	0	0	0	0	0
Dhtkd1	ENSMUSG00000025815	ENSMUST00000026924	protein_coding	0	0	0	1	0	0	0	0	1	0	0	0	0	0	0	0	0	0	0	0
Dhx38	ENSMUSG00000037993	ENSMUST00000042601	protein_coding	0	0	1	0	0	0	0	0	0	1	0	0	0	0	0	0	0	0	0	0
Dhx57	ENSMUSG00000035051	ENSMUST00000086555	protein_coding	1	0	0	0	0	0	0	0	0	0	0	0	0	0	0	1	0	0	0	0
Dip2a	ENSMUSG00000020231	ENSMUST00000105417	protein_coding	0	1	1	0	0	0	0	0	0	1	0	0	0	0	0	0	0	0	1	0
Dip2c	ENSMUSG00000048264	ENSMUST00000166299	protein_coding	0	0	1	0	0	0	0	0	0	1	0	0	0	0	0	0	0	0	0	0
Diras2	ENSMUSG00000047842	ENSMUST00000057442	protein_coding	0	1	0	0	0	0	0	0	0	0	0	0	0	0	0	0	0	0	1	0
Disc1	ENSMUSG00000043051	ENSMUST00000074562	protein_coding	0	0	2	0	0	0	0	0	0	2	0	0	0	0	0	0	0	0	0	0
Dixdc1	ENSMUSG00000032064	ENSMUST00000034566	protein_coding	0	1	0	0	0	0	0	0	0	0	0	0	0	0	0	0	0	0	1	0
Dlat	ENSMUSG00000000168	ENSMUST00000034567	protein_coding	0	0	0	1	0	0	0	0	1	0	0	0	0	0	0	0	0	0	0	0
Dlc1	ENSMUSG00000031523	ENSMUST00000163663	protein_coding	0	0	0	1	0	0	0	0	1	0	0	0	0	0	0	0	0	0	0	0
Dlec1	ENSMUSG00000038060	ENSMUST00000140326	protein_coding	0	0	0	1	0	0	0	0	1	0	0	0	0	0	0	0	0	0	0	0
Dlgap1	ENSMUSG00000003279	ENSMUST00000155016	protein_coding	0	1	0	0	0	0	0	0	0	0	0	0	0	0	0	0	0	0	1	0
Dlk1	ENSMUSG00000040856	ENSMUST00000056110	protein_coding	0	0	1	0	0	0	0	0	0	1	0	0	0	0	0	0	0	0	0	0
Dlk2	ENSMUSG00000047428	ENSMUST00000061722	protein_coding	0	0	0	1	0	0	0	1	0	0	0	0	0	0	0	0	0	0	0	0
Dll4	ENSMUSG00000027314	ENSMUST00000102517	protein_coding	0	0	1	0	0	0	0	0	0	1	0	0	0	0	0	0	0	0	0	0
Dlx5	ENSMUSG00000029755	ENSMUST00000052609	protein_coding	0	1	0	0	0	0	0	0	0	0	0	0	0	0	0	0	0	0	1	0
Dmbt1	ENSMUSG00000047517	ENSMUST00000084509	protein_coding	1	0	1	0	0	0	0	0	0	1	0	0	0	1	0	1	0	0	0	0
Dmd	ENSMUSG00000045103	ENSMUST00000114000	protein_coding	0	0	1	0	0	0	0	0	0	1	0	0	0	0	0	0	0	0	0	0
Dmrtb1	ENSMUSG00000028610	ENSMUST00000069271	protein_coding	0	0	1	0	0	0	0	0	0	1	0	0	0	0	0	0	0	0	0	0
Dmrtc1b	ENSMUSG00000073027	ENSMUST00000113609	protein_coding	0	0	0	1	0	0	0	0	1	0	0	0	0	0	0	0	0	0	0	0
Dnah1	ENSMUSG00000019027	ENSMUST00000048603	protein_coding	0	0	1	1	0	0	0	0	1	1	0	0	0	0	0	0	0	0	0	0
Dnah11	ENSMUSG00000018581	ENSMUST00000084806	protein_coding	1	0	0	0	0	0	0	0	0	0	0	0	0	0	0	1	0	0	0	0
Dnah17	ENSMUSG00000033987	ENSMUST00000106308	protein_coding	0	0	1	1	0	0	0	0	1	1	0	0	0	0	0	0	0	0	0	0
Dnah2	ENSMUSG00000005237	ENSMUST00000108659	protein_coding	0	1	0	0	0	0	0	0	0	0	0	0	0	0	0	0	0	0	1	0
Dnah3	ENSMUSG00000052273	ENSMUST00000046993	protein_coding	0	1	1	0	0	0	0	0	0	1	0	0	0	0	0	0	0	0	1	0
Dnah5	ENSMUSG00000022262	ENSMUST00000067048	protein_coding	0	0	2	1	0	0	0	0	1	2	0	0	0	0	0	0	0	0	0	0
Dnah6	ENSMUSG00000052861	ENSMUST00000064948	protein_coding	0	0	0	1	0	0	0	0	1	0	0	0	0	0	0	0	0	0	0	0
Dnah7a	ENSMUSG00000096141	ENSMUST00000094964	protein_coding	0	0	1	0	0	0	0	0	0	1	0	0	0	0	0	0	0	0	0	0
Dnah7b	ENSMUSG00000041144	ENSMUST00000069293	protein_coding	0	0	1	0	0	0	0	0	0	1	0	0	0	0	0	0	0	0	0	0
Dnah9	ENSMUSG00000056752	ENSMUST00000080665	protein_coding	0	0	1	1	0	0	0	0	1	1	0	0	0	0	0	0	0	0	0	0
Dnaic2	ENSMUSG00000034706	ENSMUST00000069325	protein_coding	0	0	1	0	0	0	0	0	0	1	0	0	0	0	0	0	0	0	0	0
Dnaja1-ps	ENSMUSG00000090197	ENSMUST00000162103	processed_pseudogene	0	0	0	1	0	0	0	0	0	0	0	0	0	0	0	0	0	0	0	1
Dnajb13	ENSMUSG00000030708	ENSMUST00000054923	protein_coding	0	0	1	0	0	0	0	0	0	1	0	0	0	0	0	0	0	0	0	0
Dnajb3	ENSMUSG00000081984	ENSMUST00000119972	protein_coding	0	0	0	1	0	0	0	1	0	0	0	0	0	0	0	0	0	0	0	0
Dnajc13	ENSMUSG00000032560	ENSMUST00000035170	protein_coding	0	0	1	0	0	0	0	0	0	1	0	0	0	0	0	0	0	0	0	0
Dnajc16	ENSMUSG00000040697	ENSMUST00000038014	protein_coding	0	0	0	2	0	0	0	2	0	0	0	0	0	0	0	0	0	0	0	0
Dnajc2	ENSMUSG00000029014	ENSMUST00000030771	protein_coding	1	0	0	0	0	0	0	0	0	0	0	0	0	0	0	1	0	0	0	0
Dnajc3	ENSMUSG00000022136	ENSMUST00000022734	protein_coding	0	0	0	1	0	0	0	0	1	0	0	0	0	0	0	0	0	0	0	0
Dnal4	ENSMUSG00000022420	ENSMUST00000069877	protein_coding	0	0	0	1	0	0	0	0	1	0	0	0	0	0	0	0	0	0	0	0
Dnase2b	ENSMUSG00000028185	ENSMUST00000029836	protein_coding	0	0	1	0	0	0	0	0	0	1	0	0	0	0	0	0	0	0	0	0
Dnm1	ENSMUSG00000026825	ENSMUST00000139624	nonsense_mediated_decay	0	0	0	2	0	0	0	0	2	0	0	0	0	0	0	0	0	0	0	0
Dnm3	ENSMUSG00000040265	ENSMUST00000086074	protein_coding	0	0	0	1	0	0	0	0	0	0	0	0	0	0	0	0	0	0	0	1
Dnmt3b	ENSMUSG00000027478	ENSMUST00000056495	protein_coding	1	0	0	0	0	0	0	0	0	0	0	0	0	0	0	1	0	0	0	0
Doc2b	ENSMUSG00000020848	ENSMUST00000021209	protein_coding	0	0	0	1	0	0	0	0	1	0	0	0	0	0	0	0	0	0	0	0
Dock1	ENSMUSG00000058325	ENSMUST00000084488	protein_coding	0	0	0	1	0	0	0	0	1	0	0	0	0	0	0	0	0	0	0	0
Dock10	ENSMUSG00000038608	ENSMUST00000077946	protein_coding	0	0	0	2	0	0	0	0	2	0	0	0	0	0	0	0	0	0	0	0
Dock11	ENSMUSG00000031093	ENSMUST00000033419	protein_coding	0	0	2	0	0	0	0	0	0	2	0	0	0	1	0	0	0	0	0	0
Dock2	ENSMUSG00000020143	ENSMUST00000093193	protein_coding	0	0	0	1	0	0	0	0	1	0	0	0	0	0	0	0	0	0	0	0
Dock4	ENSMUSG00000035954	ENSMUST00000037488	protein_coding	0	0	1	0	0	0	0	0	0	1	0	0	0	0	0	0	0	0	0	0
Dock6	ENSMUSG00000032198	ENSMUST00000034728	protein_coding	1	0	0	0	0	0	0	0	0	0	0	0	0	0	0	1	0	0	0	0
Dock9	ENSMUSG00000025558	ENSMUST00000040700	protein_coding	0	1	0	0	0	0	0	0	0	0	0	0	0	0	0	0	0	0	1	0
Dohh	ENSMUSG00000078440	ENSMUST00000072751	protein_coding	0	0	1	0	0	0	0	0	0	1	0	0	0	0	0	0	0	0	0	0
Dok4	ENSMUSG00000040631	ENSMUST00000046461	protein_coding	0	0	0	1	0	0	0	0	1	0	0	0	0	0	0	0	0	0	0	0
Dopey2	ENSMUSG00000022946	ENSMUST00000045004	protein_coding	0	0	0	1	0	0	0	0	1	0	0	0	0	0	0	0	0	0	0	0
Dot1l	ENSMUSG00000061589	ENSMUST00000105336	protein_coding	0	0	0	2	1	0	0	0	1	0	0	0	0	0	0	0	0	0	0	0
Dpagt1	ENSMUSG00000032123	ENSMUST00000054708	protein_coding	0	0	0	1	0	0	0	1	0	0	0	0	0	0	0	0	0	0	0	0
Dpf2	ENSMUSG00000024826	ENSMUST00000118623	protein_coding	0	0	1	0	0	0	0	0	0	1	0	0	0	0	0	0	0	0	0	0
Dpp7	ENSMUSG00000026958	ENSMUST00000028332	protein_coding	0	0	0	1	0	0	0	0	1	0	0	0	0	0	0	0	0	0	0	0
Dpyd	ENSMUSG00000033308	ENSMUST00000039177	protein_coding	0	0	1	0	0	0	0	0	0	1	0	0	0	0	0	0	0	0	0	0
Dpysl4	ENSMUSG00000025478	ENSMUST00000121184	protein_coding	0	0	0	1	0	0	0	1	0	0	0	0	0	0	0	0	0	0	0	0
Dram2	ENSMUSG00000027900	ENSMUST00000067630	protein_coding	0	0	0	1	0	0	0	0	1	0	0	0	0	0	0	0	0	0	0	0
Drd1a	ENSMUSG00000021478	ENSMUST00000021932	protein_coding	0	2	0	0	0	0	0	0	0	0	0	0	0	0	0	0	0	0	2	0
Drd3	ENSMUSG00000022705	ENSMUST00000023390	protein_coding	0	1	0	0	0	0	0	0	0	0	0	0	0	0	0	0	0	0	1	0
Drosha	ENSMUSG00000022191	ENSMUST00000090292	protein_coding	0	0	1	0	0	0	0	0	0	1	0	0	0	0	0	0	0	0	0	0
Dscaml1	ENSMUSG00000032087	ENSMUST00000034592	protein_coding	0	0	2	0	0	0	0	0	0	2	0	0	0	0	0	0	0	0	0	0
Dst	ENSMUSG00000026131	ENSMUST00000183034	protein_coding	0	1	3	0	0	0	0	0	0	3	0	0	0	0	0	0	0	0	1	0
Dtna	ENSMUSG00000024302	ENSMUST00000115832	protein_coding	0	1	1	0	0	0	0	0	0	1	0	0	0	0	0	0	0	0	1	0
Dtx1	ENSMUSG00000029603	ENSMUST00000031607	protein_coding	0	0	0	1	0	0	0	1	0	0	0	0	0	0	0	0	0	0	0	0
Dtx2	ENSMUSG00000004947	ENSMUST00000111142	protein_coding	0	1	0	0	0	0	0	0	0	0	0	0	0	0	0	0	0	0	1	0
Dus2l	ENSMUSG00000031901	ENSMUST00000034375	protein_coding	0	0	0	2	1	0	0	0	1	0	0	0	0	0	0	0	0	0	0	0
Dusp11	ENSMUSG00000030002	ENSMUST00000032071	protein_coding	0	1	0	0	0	0	0	0	0	0	0	0	0	0	0	0	0	0	1	0
Dusp13	ENSMUSG00000021768	ENSMUST00000119866	protein_coding	0	0	1	0	0	0	0	0	0	1	0	0	0	0	0	0	0	0	0	0
Dusp15	ENSMUSG00000042662	ENSMUST00000123121	protein_coding	0	0	0	1	0	0	0	0	1	0	0	0	0	0	0	0	0	0	0	0
Dusp26	ENSMUSG00000039661	ENSMUST00000036631	protein_coding	0	1	0	0	0	0	0	0	1	0	0	0	0	1	0	0	0	0	0	0
Dusp27	ENSMUSG00000026564	ENSMUST00000085992	protein_coding	0	2	2	0	0	0	0	0	1	2	0	0	0	1	0	0	0	0	1	0
Dusp3	ENSMUSG00000003518	ENSMUST00000107173	protein_coding	0	0	0	1	0	0	0	0	0	0	0	0	0	0	0	0	0	0	0	1
Dxo	ENSMUSG00000040482	ENSMUST00000046244	protein_coding	0	0	1	0	0	0	0	0	0	1	0	0	0	0	0	0	0	0	0	0
Dync1h1	ENSMUSG00000018707	ENSMUST00000018851	protein_coding	0	0	1	0	0	0	0	0	0	1	0	0	0	0	0	0	0	0	0	0
Dyrk1b	ENSMUSG00000002409	ENSMUST00000085901	protein_coding	0	1	0	0	0	0	0	0	0	0	0	0	0	0	0	0	0	0	1	0
Dysf	ENSMUSG00000033788	ENSMUST00000081904	protein_coding	0	1	0	0	0	0	0	0	0	0	0	0	0	0	0	0	0	0	1	0
E130309D02Rik	ENSMUSG00000039244	ENSMUST00000046418	protein_coding	0	0	1	0	0	0	0	0	0	1	0	0	0	1	0	0	0	0	0	0
E230008N13Rik	ENSMUSG00000035539	ENSMUST00000178561	protein_coding	0	0	0	1	0	0	0	0	1	0	0	0	0	0	0	0	0	0	0	0
E330034G19Rik	ENSMUSG00000038925	ENSMUST00000161740	protein_coding	0	0	1	0	0	0	0	0	0	1	0	0	0	0	0	0	0	0	0	0
E430018J23Rik	ENSMUSG00000078580	ENSMUST00000165495	protein_coding	0	0	0	1	0	0	0	1	0	0	0	0	0	0	0	0	0	0	0	0
Ebf1	ENSMUSG00000057098	ENSMUST00000101326	protein_coding	0	0	1	0	0	0	0	0	0	1	0	0	0	0	0	0	0	0	0	0
Ebf4	ENSMUSG00000053552	ENSMUST00000110288	protein_coding	0	0	1	0	0	0	0	0	0	1	0	0	0	0	0	0	0	0	0	0
Echdc2	ENSMUSG00000028601	ENSMUST00000052999	protein_coding	0	0	0	1	0	0	0	0	1	0	0	0	0	0	0	0	0	0	0	0
Ecm1	ENSMUSG00000028108	ENSMUST00000117507	protein_coding	0	0	1	2	0	0	0	0	2	1	0	0	0	0	0	0	0	0	0	0
Ect2	ENSMUSG00000027699	ENSMUST00000108300	protein_coding	1	0	0	0	0	0	0	0	0	0	0	0	0	1	0	1	0	0	0	0
Eda	ENSMUSG00000059327	ENSMUST00000113779	protein_coding	0	0	0	2	0	0	0	1	1	0	0	0	0	0	0	0	0	0	0	0
Edc4	ENSMUSG00000036270	ENSMUST00000040254	protein_coding	0	0	1	0	0	0	0	0	0	1	0	0	0	0	0	0	0	0	0	0
Ednra	ENSMUSG00000031616	ENSMUST00000034029	protein_coding	0	0	0	1	1	0	0	0	0	0	0	0	0	0	0	0	0	0	0	0
Eed	ENSMUSG00000030619	ENSMUST00000107234	protein_coding	0	0	1	0	0	0	0	0	0	1	0	0	0	0	0	0	0	0	0	0
Eef1b2	ENSMUSG00000025967	ENSMUST00000129339	protein_coding	0	0	0	1	0	0	0	1	0	0	0	0	0	0	0	0	0	0	0	0
Eef2	ENSMUSG00000034994	ENSMUST00000047864	protein_coding	0	0	1	0	0	0	0	0	0	1	0	0	0	0	0	0	0	0	0	0
Efcab4b	ENSMUSG00000061414	ENSMUST00000071563	protein_coding	0	0	2	0	0	0	0	0	0	2	0	0	0	0	0	0	0	0	0	0
Efcab6	ENSMUSG00000022441	ENSMUST00000156187	protein_coding	0	0	2	0	0	0	0	0	0	2	0	0	0	0	0	0	0	0	0	0
Efemp2	ENSMUSG00000024909	ENSMUST00000070118	protein_coding	0	0	1	0	0	0	0	0	0	1	0	0	0	0	0	0	0	0	0	0
Efhd1	ENSMUSG00000026255	ENSMUST00000027472	protein_coding	0	0	1	0	0	0	0	0	0	1	0	0	0	0	0	0	0	0	0	0
Efr3b	ENSMUSG00000020658	ENSMUST00000111178	protein_coding	0	0	0	1	0	0	0	0	1	0	0	0	0	0	0	0	0	0	0	0
Egf	ENSMUSG00000028017	ENSMUST00000029653	protein_coding	0	0	1	0	0	0	0	0	0	1	0	0	0	0	0	0	0	0	0	0
Ehbp1l1	ENSMUSG00000024937	ENSMUST00000049295	protein_coding	0	0	2	0	0	0	0	0	0	2	0	0	0	0	0	0	0	0	0	0
Ehd1	ENSMUSG00000024772	ENSMUST00000025684	protein_coding	0	0	0	1	0	0	0	0	1	0	0	0	0	0	0	0	0	0	0	0
Ehd3	ENSMUSG00000024065	ENSMUST00000024860	protein_coding	0	1	0	0	0	0	0	0	0	0	0	0	0	0	0	0	0	0	1	0
Eif2b1	ENSMUSG00000029388	ENSMUST00000031334	protein_coding	0	0	0	1	0	0	0	0	0	0	0	0	0	0	0	0	0	0	0	1
Eif3a	ENSMUSG00000024991	ENSMUST00000025955	protein_coding	0	0	0	1	0	0	0	0	0	0	0	0	0	0	0	0	0	0	0	1
Eif4e2	ENSMUSG00000026254	ENSMUST00000050876	protein_coding	0	0	0	1	0	0	0	0	1	0	0	0	0	0	0	0	0	0	0	0
Eif4g1	ENSMUSG00000045983	ENSMUST00000044783	protein_coding	0	0	0	1	0	0	0	0	1	0	0	0	0	0	0	0	0	0	0	0
Eif4g2	ENSMUSG00000005610	ENSMUST00000162415	protein_coding	0	1	0	0	0	0	0	0	1	0	0	0	0	1	0	0	0	0	0	0
Elavl4	ENSMUSG00000028546	ENSMUST00000106597	protein_coding	0	1	0	0	0	0	0	0	1	0	0	0	0	1	0	0	0	0	0	0
Elk1	ENSMUSG00000009406	ENSMUST00000009550	protein_coding	0	0	0	1	0	0	0	0	0	0	0	0	0	0	0	0	0	0	0	1
Ell	ENSMUSG00000070002	ENSMUST00000093454	protein_coding	0	0	0	1	0	0	0	1	0	0	0	0	0	0	0	0	0	0	0	0
Elovl3	ENSMUSG00000038754	ENSMUST00000043739	protein_coding	0	0	0	1	0	0	0	1	0	0	0	0	0	0	0	0	0	0	0	0
Elp3	ENSMUSG00000022031	ENSMUST00000022609	protein_coding	0	0	1	0	0	0	0	0	0	1	0	0	0	0	0	0	0	0	0	0
Emid1	ENSMUSG00000034164	ENSMUST00000062821	protein_coding	0	0	1	0	0	0	0	0	0	1	0	0	0	0	0	0	0	0	0	0
Emilin2	ENSMUSG00000024053	ENSMUST00000024849	protein_coding	0	0	1	0	0	0	0	0	0	1	0	0	0	0	0	0	0	0	0	0
Emilin3	ENSMUSG00000050700	ENSMUST00000057169	protein_coding	0	1	1	0	0	0	0	0	0	1	0	0	0	0	0	0	0	0	1	0
Eml3	ENSMUSG00000071647	ENSMUST00000096241	protein_coding	0	0	0	1	0	0	0	1	0	0	0	0	0	0	0	0	0	0	0	0
Eml6	ENSMUSG00000044072	ENSMUST00000058902	protein_coding	0	0	1	1	0	0	0	0	1	1	0	0	0	0	0	0	0	0	0	0
Emr1	ENSMUSG00000004730	ENSMUST00000004850	protein_coding	0	1	0	0	0	0	0	0	0	0	0	0	0	0	0	0	0	0	1	0
Endog	ENSMUSG00000015337	ENSMUST00000015481	protein_coding	0	0	0	1	0	0	0	1	0	0	0	0	0	0	0	0	0	0	0	0
Eng	ENSMUSG00000026814	ENSMUST00000009705	protein_coding	0	0	0	1	0	0	0	0	1	0	0	0	0	0	0	0	0	0	0	0
Enpp7	ENSMUSG00000046697	ENSMUST00000092373	protein_coding	0	0	1	0	0	0	0	0	0	1	0	0	0	0	0	0	0	0	0	0
Epb4.1l2	ENSMUSG00000019978	ENSMUST00000053748	protein_coding	0	0	1	0	0	0	0	0	0	1	0	0	0	0	0	0	0	0	0	0
Epb4.1l4b	ENSMUSG00000028434	ENSMUST00000095076	protein_coding	0	0	0	1	0	0	0	0	1	0	0	0	0	0	0	0	0	0	0	0
Epb4.2	ENSMUSG00000023216	ENSMUST00000102490	protein_coding	0	1	0	0	0	0	0	0	0	0	0	0	0	0	0	0	0	0	1	0
Ephb2	ENSMUSG00000028664	ENSMUST00000059287	protein_coding	0	0	1	0	0	0	0	0	0	1	0	0	0	0	0	0	0	0	0	0
Ephx2	ENSMUSG00000022040	ENSMUST00000070515	protein_coding	0	0	0	1	0	0	0	0	1	0	0	0	0	0	0	0	0	0	0	0
Ephx3	ENSMUSG00000037577	ENSMUST00000087721	protein_coding	0	1	0	0	0	0	0	0	0	0	0	0	0	0	0	0	0	0	1	0
Epn3	ENSMUSG00000010080	ENSMUST00000127305	protein_coding	0	1	0	0	0	0	0	0	0	0	0	0	0	0	0	0	0	0	1	0
Epx	ENSMUSG00000052234	ENSMUST00000049768	protein_coding	0	0	1	0	0	0	0	0	0	1	0	0	0	0	0	0	0	0	0	0
Eras	ENSMUSG00000031160	ENSMUST00000033500	protein_coding	0	0	0	1	0	0	0	1	0	0	0	0	0	0	0	0	0	0	0	0
Erbb4	ENSMUSG00000062209	ENSMUST00000119142	protein_coding	0	0	1	1	0	0	0	0	1	1	0	0	0	0	0	0	0	0	0	0
Erc2	ENSMUSG00000040640	ENSMUST00000090302	protein_coding	0	0	0	1	0	0	0	0	1	0	0	0	0	0	0	0	0	0	0	0
Ercc6l	ENSMUSG00000051220	ENSMUST00000056904	protein_coding	1	0	0	0	0	0	0	0	0	0	0	0	0	0	0	1	0	0	0	0
Ern2	ENSMUSG00000030866	ENSMUST00000033153	protein_coding	0	0	0	1	0	0	0	1	0	0	0	0	0	0	0	0	0	0	0	0
Errfi1	ENSMUSG00000028967	ENSMUST00000030811	protein_coding	1	0	0	0	0	0	0	0	1	0	0	0	1	0	0	0	0	0	0	0
Esam	ENSMUSG00000001946	ENSMUST00000002011	protein_coding	0	0	0	2	0	0	0	2	0	0	0	0	0	0	0	0	0	0	0	0
Espnl	ENSMUSG00000049515	ENSMUST00000088904	protein_coding	0	0	1	0	0	0	0	0	0	1	0	0	0	0	0	0	0	0	0	0
Esrp2	ENSMUSG00000084128	ENSMUST00000115979	protein_coding	0	0	1	0	0	0	0	0	0	1	0	0	0	0	0	0	0	0	0	0
Esyt3	ENSMUSG00000037681	ENSMUST00000042158	protein_coding	0	0	1	0	0	0	0	0	0	1	0	0	0	0	0	0	0	0	0	0
Etfb	ENSMUSG00000004610	ENSMUST00000004729	protein_coding	0	1	0	0	0	0	0	0	0	0	0	0	0	0	0	0	0	0	1	0
Evpl	ENSMUSG00000034282	ENSMUST00000037007	protein_coding	0	1	0	0	0	0	0	0	0	0	0	0	0	0	0	0	0	0	1	0
Exoc2	ENSMUSG00000021357	ENSMUST00000021785	protein_coding	0	0	0	1	0	0	0	0	0	0	0	0	0	0	0	0	0	0	0	1
Exoc4	ENSMUSG00000029763	ENSMUST00000052266	protein_coding	1	0	0	0	0	0	0	0	1	0	0	0	1	0	0	0	0	0	0	0
Exoc7	ENSMUSG00000020792	ENSMUST00000021147	protein_coding	0	0	1	1	0	0	0	1	0	1	0	0	0	0	0	0	0	0	0	0
Extl3	ENSMUSG00000021978	ENSMUST00000022550	protein_coding	0	0	0	1	0	0	0	0	1	0	0	0	0	0	0	0	0	0	0	0
Eya1	ENSMUSG00000025932	ENSMUST00000027066	protein_coding	0	0	1	0	0	0	0	0	0	1	0	0	0	0	0	0	0	0	0	0
F13a1	ENSMUSG00000039109	ENSMUST00000037491	protein_coding	0	1	0	0	0	0	0	0	0	0	0	0	0	0	0	0	0	0	1	0
F13b	ENSMUSG00000026368	ENSMUST00000027615	protein_coding	0	1	0	0	0	0	0	0	0	0	0	0	0	0	0	0	0	0	1	0
F5	ENSMUSG00000026579	ENSMUST00000086040	protein_coding	0	1	1	0	0	0	0	0	0	1	0	0	0	0	0	0	0	0	1	0
F630040L22Rik	ENSMUSG00000097227	ENSMUST00000181473	lincRNA	0	0	0	1	0	0	0	0	1	0	0	0	0	0	0	0	0	0	0	0
F830045P16Rik	ENSMUSG00000043727	ENSMUST00000050309	protein_coding	0	1	0	0	0	0	0	0	0	0	0	0	0	0	0	0	0	0	1	0
Fahd2a	ENSMUSG00000027371	ENSMUST00000028848	protein_coding	0	0	1	0	0	0	0	0	0	1	0	0	0	0	0	0	0	0	0	0
Fam107b	ENSMUSG00000026655	ENSMUST00000115052	protein_coding	0	0	0	1	0	0	0	0	1	0	0	0	0	0	0	0	0	0	0	0
Fam115a	ENSMUSG00000036667	ENSMUST00000045054	protein_coding	1	0	0	0	0	0	0	0	0	0	0	0	0	0	0	1	0	0	0	0
Fam115e	ENSMUSG00000018656	ENSMUST00000069023	protein_coding	0	0	3	0	0	0	0	0	0	3	0	0	0	0	0	0	0	0	0	0
Fam117a	ENSMUSG00000038893	ENSMUST00000037502	protein_coding	0	0	0	1	0	0	0	1	0	0	0	0	0	0	0	0	0	0	0	0
Fam120a	ENSMUSG00000038014	ENSMUST00000060805	protein_coding	0	0	1	0	0	0	0	0	0	1	0	0	0	0	0	0	0	0	0	0
Fam120c	ENSMUSG00000025262	ENSMUST00000073364	protein_coding	0	0	1	0	0	0	0	0	0	1	0	0	0	0	0	0	0	0	0	0
Fam131b	ENSMUSG00000029861	ENSMUST00000143278	protein_coding	0	0	0	1	0	0	0	1	0	0	0	0	0	0	0	0	0	0	0	0
Fam13c	ENSMUSG00000043259	ENSMUST00000062883	protein_coding	0	0	1	0	0	0	0	0	0	1	0	0	0	0	0	0	0	0	0	0
Fam151a	ENSMUSG00000034871	ENSMUST00000047620	protein_coding	0	0	0	1	0	0	0	1	0	0	0	0	0	0	0	0	0	0	0	0
Fam160a2	ENSMUSG00000044465	ENSMUST00000179474	protein_coding	0	1	0	0	0	0	0	0	0	0	0	0	0	0	0	0	0	0	1	0
Fam160b2	ENSMUSG00000022095	ENSMUST00000022690	protein_coding	0	0	2	0	0	0	0	0	0	2	0	0	0	0	0	0	0	0	0	0
Fam179b	ENSMUSG00000035614	ENSMUST00000066296	protein_coding	0	0	1	0	0	0	0	0	0	1	0	0	0	0	0	0	0	0	0	0
Fam184a	ENSMUSG00000019856	ENSMUST00000020003	protein_coding	0	0	0	1	0	0	0	0	1	0	0	0	0	0	0	0	0	0	0	0
Fam196a	ENSMUSG00000073805	ENSMUST00000171394	protein_coding	0	1	0	0	0	0	0	0	0	0	0	0	0	0	0	0	0	0	1	0
Fam198b	ENSMUSG00000027955	ENSMUST00000029567	protein_coding	0	0	1	0	0	0	0	0	0	1	0	0	0	0	0	0	0	0	0	0
Fam19a5	ENSMUSG00000054863	ENSMUST00000068088	protein_coding	0	0	0	2	2	0	0	0	0	0	0	0	0	0	0	0	0	0	0	0
Fam214a	ENSMUSG00000034858	ENSMUST00000081746	protein_coding	0	1	0	0	0	0	0	0	0	0	0	0	0	0	0	0	0	0	1	0
Fam214b	ENSMUSG00000036002	ENSMUST00000036462	protein_coding	0	0	1	0	0	0	0	0	0	1	0	0	0	0	0	0	0	0	0	0
Fam46c	ENSMUSG00000044468	ENSMUST00000061455	protein_coding	0	1	0	1	0	1	1	0	0	0	0	0	0	0	0	0	0	0	0	0
Fam46d	ENSMUSG00000073007	ENSMUST00000101292	protein_coding	0	0	0	2	0	0	0	0	0	0	0	0	0	0	0	0	0	0	0	2
Fam47c	ENSMUSG00000078315	ENSMUST00000105110	protein_coding	0	0	2	0	0	0	0	0	0	2	0	0	0	0	0	0	0	0	0	0
Fam47e	ENSMUSG00000057068	ENSMUST00000146417	protein_coding	0	1	0	0	0	0	0	0	1	0	0	0	0	1	0	0	0	0	0	0
Fam50a	ENSMUSG00000001962	ENSMUST00000114160	protein_coding	0	0	0	1	0	0	0	0	1	0	0	0	0	0	0	0	0	0	0	0
Fam65b	ENSMUSG00000036006	ENSMUST00000110384	protein_coding	0	0	0	1	0	0	0	0	1	0	0	0	0	0	0	0	0	0	0	0
Fam71b	ENSMUSG00000020401	ENSMUST00000063166	protein_coding	0	0	1	0	0	0	0	0	0	1	0	0	0	0	0	0	0	0	0	0
Fam71e2	ENSMUSG00000092518	ENSMUST00000108580	protein_coding	0	0	0	1	0	0	0	0	1	0	0	0	0	0	0	0	0	0	0	0
Fam73a	ENSMUSG00000054942	ENSMUST00000073089	protein_coding	0	0	0	2	0	0	0	0	2	0	0	0	0	0	0	0	0	0	0	0
Fam92a	ENSMUSG00000028218	ENSMUST00000108285	protein_coding	0	0	1	0	0	0	0	0	0	1	0	0	0	0	0	0	0	0	0	0
Farp1	ENSMUSG00000025555	ENSMUST00000026635	protein_coding	0	0	1	0	0	0	0	0	0	1	0	0	0	0	0	0	0	0	0	0
Fastk	ENSMUSG00000028959	ENSMUST00000030800	protein_coding	0	0	0	1	0	0	0	0	0	0	0	0	0	0	0	0	0	0	0	1
Fat1	ENSMUSG00000070047	ENSMUST00000098796	protein_coding	0	0	0	1	0	0	0	0	1	0	0	0	0	0	0	0	0	0	0	0
Fat3	ENSMUSG00000074505	ENSMUST00000082170	protein_coding	0	0	0	1	0	0	0	0	1	0	0	0	0	0	0	0	0	0	0	0
Fat4	ENSMUSG00000046743	ENSMUST00000061260	protein_coding	0	0	4	0	0	0	0	0	0	4	0	0	0	0	0	0	0	0	0	0
Fbf1	ENSMUSG00000020776	ENSMUST00000103031	protein_coding	0	0	0	1	0	0	0	1	0	0	0	0	0	0	0	0	0	0	0	0
Fbln2	ENSMUSG00000064080	ENSMUST00000041544	protein_coding	0	0	1	0	0	0	0	0	0	1	0	0	0	0	0	0	0	0	0	0
Fbn2	ENSMUSG00000024598	ENSMUST00000025497	protein_coding	1	0	1	0	0	0	0	0	0	1	0	0	0	0	0	1	0	0	0	0
Fbxl12	ENSMUSG00000066892	ENSMUST00000086459	protein_coding	0	0	1	0	0	0	0	0	0	1	0	0	0	0	0	0	0	0	0	0
Fbxl13	ENSMUSG00000048520	ENSMUST00000051358	protein_coding	0	0	0	1	0	0	0	0	1	0	0	0	0	0	0	0	0	0	0	0
Fbxl7	ENSMUSG00000043556	ENSMUST00000059204	protein_coding	0	0	0	1	0	0	0	0	1	0	0	0	0	0	0	0	0	0	0	0
Fbxl8	ENSMUSG00000033313	ENSMUST00000036221	protein_coding	0	0	0	1	0	0	0	0	0	0	0	0	0	0	0	0	0	0	0	1
Fbxo34	ENSMUSG00000037536	ENSMUST00000043112	protein_coding	0	0	0	1	1	0	0	0	0	0	0	0	0	0	0	0	0	0	0	0
Fbxw13	ENSMUSG00000049314	ENSMUST00000061456	protein_coding	0	0	1	0	0	0	0	0	0	1	0	0	0	0	0	0	0	0	0	0
Fbxw16	ENSMUSG00000074062	ENSMUST00000084984	protein_coding	1	0	0	0	0	0	0	0	0	0	0	0	0	1	0	1	0	0	0	0
Fbxw20	ENSMUSG00000061701	ENSMUST00000079548	protein_coding	0	0	1	0	0	0	0	0	0	1	0	0	0	0	0	0	0	0	0	0
Fbxw21	ENSMUSG00000047237	ENSMUST00000054925	protein_coding	0	0	1	0	0	0	0	0	0	1	0	0	0	0	0	0	0	0	0	0
Fcer1g	ENSMUSG00000058715	ENSMUST00000079957	protein_coding	0	0	0	1	0	0	0	0	0	0	0	0	0	0	0	0	0	0	0	1
Fcer2a	ENSMUSG00000005540	ENSMUST00000005678	protein_coding	0	0	0	1	0	0	0	0	1	0	0	0	0	0	0	0	0	0	0	0
Fcrl1	ENSMUSG00000059994	ENSMUST00000163661	protein_coding	0	1	0	0	0	0	0	0	0	0	0	0	0	0	0	0	0	0	1	0
Fcrl5	ENSMUSG00000048031	ENSMUST00000049926	protein_coding	0	0	1	0	0	0	0	0	0	1	0	0	0	0	0	0	0	0	0	0
Fer1l5	ENSMUSG00000037432	ENSMUST00000179162	unitary_pseudogene	0	0	0	1	0	0	0	0	1	0	0	0	0	0	0	0	0	0	0	0
Fga	ENSMUSG00000028001	ENSMUST00000166581	protein_coding	0	0	1	0	0	0	0	0	0	1	0	0	0	0	0	0	0	0	0	0
Fgd1	ENSMUSG00000025265	ENSMUST00000026296	protein_coding	0	0	1	0	0	0	0	0	0	1	0	0	0	0	0	0	0	0	0	0
Fgf11	ENSMUSG00000042826	ENSMUST00000102585	protein_coding	0	0	0	1	0	0	0	1	0	0	0	0	0	0	0	0	0	0	0	0
Fgfr3	ENSMUSG00000054252	ENSMUST00000114411	protein_coding	0	1	0	0	0	0	0	0	0	0	0	0	0	0	0	0	0	0	1	0
Fggy	ENSMUSG00000028573	ENSMUST00000079223	protein_coding	0	0	0	1	0	0	0	0	1	0	0	0	0	0	0	0	0	0	0	0
Fhdc1	ENSMUSG00000041842	ENSMUST00000091002	protein_coding	1	0	0	0	0	0	0	0	0	0	0	0	0	0	0	1	0	0	0	0
Fhl1	ENSMUSG00000023092	ENSMUST00000114769	protein_coding	0	0	0	1	0	0	0	0	1	0	0	0	0	0	0	0	0	0	0	0
Fhl5	ENSMUSG00000028259	ENSMUST00000029922	protein_coding	0	0	1	0	0	0	0	0	0	1	0	0	0	0	0	0	0	0	0	0
Figf	ENSMUSG00000031380	ENSMUST00000033751	protein_coding	0	0	1	0	0	0	0	0	0	1	0	0	0	0	0	0	0	0	0	0
Fign	ENSMUSG00000075324	ENSMUST00000131615	protein_coding	0	1	0	0	0	0	0	0	0	0	0	0	0	0	0	0	0	0	1	0
Filip1l	ENSMUSG00000043336	ENSMUST00000159816	protein_coding	0	0	1	0	0	0	0	0	0	1	0	0	0	0	0	0	0	0	0	0
Fitm1	ENSMUSG00000022215	ENSMUST00000022826	protein_coding	0	0	1	0	0	0	0	0	0	1	0	0	0	0	0	0	0	0	0	0
Fkrp	ENSMUSG00000048920	ENSMUST00000061390	protein_coding	0	0	0	1	0	0	0	0	1	0	0	0	0	0	0	0	0	0	0	0
Flad1	ENSMUSG00000042642	ENSMUST00000050398	protein_coding	0	1	0	0	0	0	0	0	1	0	0	0	0	1	0	0	0	0	0	0
Flna	ENSMUSG00000031328	ENSMUST00000033699	protein_coding	0	0	1	0	0	0	0	0	0	1	0	0	0	0	0	0	0	0	0	0
Flnc	ENSMUSG00000068699	ENSMUST00000065090	protein_coding	0	1	1	0	0	0	0	0	0	1	0	0	0	0	0	0	0	0	1	0
Flt1	ENSMUSG00000029648	ENSMUST00000031653	protein_coding	0	2	0	1	0	0	0	0	2	0	0	0	0	1	0	0	0	0	1	0
Flt3l	ENSMUSG00000089989	ENSMUST00000125500	protein_coding	0	0	0	1	0	0	0	0	1	0	0	0	0	0	0	0	0	0	0	0
Flt4	ENSMUSG00000020357	ENSMUST00000020617	protein_coding	0	0	1	1	0	0	0	0	1	1	0	0	0	0	0	0	0	0	0	0
Fmnl3	ENSMUSG00000023008	ENSMUST00000088233	protein_coding	0	1	0	0	0	0	0	0	0	0	0	0	0	0	0	0	0	0	1	0
Fmo2	ENSMUSG00000040170	ENSMUST00000045902	protein_coding	0	0	1	0	0	0	0	0	0	1	0	0	0	0	0	0	0	0	0	0
Fn1	ENSMUSG00000026193	ENSMUST00000055226	protein_coding	0	0	1	0	0	0	0	0	0	1	0	0	0	0	0	0	0	0	0	0
Fndc7	ENSMUSG00000045326	ENSMUST00000102620	protein_coding	0	0	1	0	0	0	0	0	0	1	0	0	0	0	0	0	0	0	0	0
Folr4	ENSMUSG00000031933	ENSMUST00000034409	protein_coding	0	0	1	0	0	0	0	0	0	1	0	0	0	0	0	0	0	0	0	0
Foxk2	ENSMUSG00000039275	ENSMUST00000106113	protein_coding	1	0	0	0	0	0	0	0	0	0	0	0	0	0	0	1	0	0	0	0
Foxl1	ENSMUSG00000043867	ENSMUST00000062634	pseudogene	0	0	0	1	0	0	0	1	0	0	0	0	0	0	0	0	0	0	0	0
Foxl1	ENSMUSG00000097084	ENSMUST00000181609	protein_coding	0	0	0	1	1	0	0	0	0	0	0	0	0	0	0	0	0	0	0	0
Foxm1	ENSMUSG00000001517	ENSMUST00000073316	protein_coding	0	0	0	1	0	0	0	1	0	0	0	0	0	0	0	0	0	0	0	0
Foxn1	ENSMUSG00000002057	ENSMUST00000108294	protein_coding	0	0	1	0	0	0	0	0	0	1	0	0	0	0	0	0	0	0	0	0
Foxn2	ENSMUSG00000034998	ENSMUST00000112238	protein_coding	0	0	1	0	0	0	0	0	0	1	0	0	0	0	0	0	0	0	0	0
Foxn3	ENSMUSG00000033713	ENSMUST00000046859	protein_coding	0	0	0	1	0	0	0	0	1	0	0	0	0	0	0	0	0	0	0	0
Foxo1	ENSMUSG00000044167	ENSMUST00000053764	protein_coding	0	0	1	0	0	0	0	0	0	1	0	0	0	0	0	0	0	0	0	0
Foxo4	ENSMUSG00000042903	ENSMUST00000062000	protein_coding	0	0	0	1	0	0	0	1	0	0	0	0	0	0	0	0	0	0	0	0
Foxp1	ENSMUSG00000030067	ENSMUST00000113324	protein_coding	0	0	1	0	0	0	0	0	0	1	0	0	0	1	0	0	0	0	0	0
Fpr-rs3	ENSMUSG00000060701	ENSMUST00000071189	protein_coding	0	0	1	0	0	0	0	0	0	1	0	0	0	0	0	0	0	0	0	0
Fras1	ENSMUSG00000034687	ENSMUST00000036019	protein_coding	1	1	3	0	0	0	0	0	1	3	0	0	0	1	0	1	0	0	0	0
Frem2	ENSMUSG00000037016	ENSMUST00000091137	protein_coding	0	1	1	0	0	0	0	0	0	1	0	0	0	0	0	0	0	0	1	0
Frmpd1	ENSMUSG00000035615	ENSMUST00000044773	protein_coding	0	0	1	0	0	0	0	0	0	1	0	0	0	0	0	0	0	0	0	0
Fry	ENSMUSG00000056602	ENSMUST00000087204	protein_coding	0	0	1	0	0	0	0	0	0	1	0	0	0	0	0	0	0	0	0	0
Fryl	ENSMUSG00000070733	ENSMUST00000094700	protein_coding	1	0	0	0	0	0	0	0	0	0	0	0	0	0	0	1	0	0	0	0
Fscn3	ENSMUSG00000029707	ENSMUST00000031719	protein_coding	0	0	1	0	0	0	0	0	0	1	0	0	0	0	0	0	0	0	0	0
Fsip2	ENSMUSG00000075249	ENSMUST00000143764	protein_coding	0	1	0	0	0	0	0	0	0	0	0	0	0	0	0	0	0	0	1	0
Fstl4	ENSMUSG00000036264	ENSMUST00000036796	protein_coding	0	0	1	0	0	0	0	0	0	1	0	0	0	0	0	0	0	0	0	0
Fstl5	ENSMUSG00000034098	ENSMUST00000038364	protein_coding	0	0	1	0	0	0	0	0	0	1	0	0	0	0	0	0	0	0	0	0
Fuk	ENSMUSG00000033703	ENSMUST00000041382	protein_coding	0	1	0	0	0	0	0	0	1	0	0	0	0	1	0	0	0	0	0	0
Fus	ENSMUSG00000030795	ENSMUST00000106251	protein_coding	1	0	0	0	0	0	0	0	0	0	0	0	0	0	0	1	0	0	0	0
Fyco1	ENSMUSG00000025241	ENSMUST00000084715	protein_coding	0	0	1	0	0	0	0	0	0	1	0	0	0	0	0	0	0	0	0	0
Fzd9	ENSMUSG00000049551	ENSMUST00000062572	protein_coding	0	1	0	0	0	0	0	0	0	0	0	0	0	0	0	0	0	0	1	0
G2e3	ENSMUSG00000035293	ENSMUST00000119211	protein_coding	0	0	0	1	0	0	0	1	0	0	0	0	0	0	0	0	0	0	0	0
G3bp1	ENSMUSG00000018583	ENSMUST00000018727	protein_coding	1	0	0	0	0	0	0	0	1	0	0	1	0	0	0	0	0	0	0	0
Gab2	ENSMUSG00000004508	ENSMUST00000004622	protein_coding	0	0	1	0	0	0	0	0	0	1	0	0	0	0	0	0	0	0	0	0
Gabarap	ENSMUSG00000018567	ENSMUST00000018711	protein_coding	0	0	0	1	0	0	0	0	0	0	0	0	0	0	0	0	0	0	0	1
Gabarapl2	ENSMUSG00000031950	ENSMUST00000034428	protein_coding	0	0	0	1	0	0	0	0	1	0	0	0	0	0	0	0	0	0	0	0
Gabra3	ENSMUSG00000031343	ENSMUST00000114554	protein_coding	0	1	0	0	0	0	0	0	0	0	0	0	0	0	0	0	0	0	1	0
Gabrb1	ENSMUSG00000029212	ENSMUST00000031122	protein_coding	0	1	0	0	0	0	0	0	0	0	0	0	0	0	0	0	0	0	1	0
Gabrb3	ENSMUSG00000033676	ENSMUST00000039697	protein_coding	0	0	1	0	0	0	0	0	0	1	0	0	0	0	0	0	0	0	0	0
Gabre	ENSMUSG00000031340	ENSMUST00000064780	protein_coding	0	1	0	0	0	0	0	0	0	0	0	0	0	0	0	0	0	0	1	0
Gabrg1	ENSMUSG00000001260	ENSMUST00000031119	protein_coding	0	0	0	1	0	0	0	0	1	0	0	0	0	0	0	0	0	0	0	0
Gabrr1	ENSMUSG00000028280	ENSMUST00000029947	protein_coding	0	0	1	1	0	0	0	0	1	1	0	0	0	0	0	0	0	0	0	0
Gadl1	ENSMUSG00000056880	ENSMUST00000069651	protein_coding	0	0	1	0	0	0	0	0	0	1	0	0	0	0	0	0	0	0	0	0
Gal	ENSMUSG00000024907	ENSMUST00000025842	protein_coding	0	0	0	1	0	0	0	0	1	0	0	0	0	0	0	0	0	0	0	0
Galns	ENSMUSG00000015027	ENSMUST00000015171	protein_coding	0	0	0	1	0	0	0	1	0	0	0	0	0	0	0	0	0	0	0	0
Galnt12	ENSMUSG00000039774	ENSMUST00000045041	protein_coding	0	0	0	1	0	0	0	0	1	0	0	0	0	0	0	0	0	0	0	0
Galnt13	ENSMUSG00000060988	ENSMUST00000112634	protein_coding	0	0	1	0	0	0	0	0	0	1	0	0	0	0	0	0	0	0	0	0
Galnt2	ENSMUSG00000089704	ENSMUST00000034458	protein_coding	0	0	0	1	0	0	0	0	1	0	0	0	0	0	0	0	0	0	0	0
Galnt3	ENSMUSG00000026994	ENSMUST00000028378	protein_coding	0	0	0	1	0	0	0	0	1	0	0	0	0	0	0	0	0	0	0	0
Galntl6	ENSMUSG00000061864	ENSMUST00000077447	protein_coding	0	0	0	1	0	0	0	0	0	0	0	0	0	0	0	0	0	0	0	1
Galr2	ENSMUSG00000020793	ENSMUST00000055872	protein_coding	0	0	1	0	0	0	0	0	0	1	0	0	0	0	0	0	0	0	0	0
Gata2	ENSMUSG00000015053	ENSMUST00000015197	protein_coding	0	0	1	0	0	0	0	0	0	1	0	0	0	0	0	0	0	0	0	0
Gcc1	ENSMUSG00000029708	ENSMUST00000064377	protein_coding	0	0	0	1	0	0	0	0	0	0	0	0	0	0	0	0	0	0	0	1
Gcc2	ENSMUSG00000038039	ENSMUST00000057659	protein_coding	0	0	0	1	0	0	0	0	1	0	0	0	0	0	0	0	0	0	0	0
Gcdh	ENSMUSG00000003809	ENSMUST00000003907	protein_coding	0	1	0	0	0	0	0	0	1	0	0	0	0	1	0	0	0	0	0	0
Gcnt3	ENSMUSG00000032226	ENSMUST00000034751	protein_coding	0	0	0	1	0	0	1	0	0	0	0	0	0	0	0	0	0	0	0	0
Gdap2	ENSMUSG00000027865	ENSMUST00000106997	protein_coding	0	0	0	1	0	0	0	0	1	0	0	0	0	0	0	0	0	0	0	0
Gdf2	ENSMUSG00000072625	ENSMUST00000100720	protein_coding	0	1	0	0	0	0	0	0	0	0	0	0	0	0	0	0	0	0	1	0
Gdf5	ENSMUSG00000038259	ENSMUST00000040162	protein_coding	0	1	0	0	0	0	0	0	0	0	0	0	0	0	0	0	0	0	1	0
Gdf9	ENSMUSG00000018238	ENSMUST00000018382	protein_coding	1	0	0	0	0	0	0	0	0	0	0	0	0	0	0	1	0	0	0	0
Gdi1	ENSMUSG00000015291	ENSMUST00000015435	protein_coding	0	0	0	2	0	0	0	1	1	0	0	0	0	0	0	0	0	0	0	0
Gdpd4	ENSMUSG00000035582	ENSMUST00000041860	protein_coding	1	0	2	0	0	0	0	0	1	2	0	0	1	0	0	0	0	0	0	0
Gen1	ENSMUSG00000051235	ENSMUST00000166117	protein_coding	0	0	1	0	0	0	0	0	0	1	0	0	0	0	0	0	0	0	0	0
Gfap	ENSMUSG00000020932	ENSMUST00000067444	protein_coding	0	0	1	0	0	0	0	0	0	1	0	0	0	0	0	0	0	0	0	0
Gfod1	ENSMUSG00000051335	ENSMUST00000055341	protein_coding	0	0	1	0	0	0	0	0	0	1	0	0	0	0	0	0	0	0	0	0
Gfod2	ENSMUSG00000013150	ENSMUST00000013294	protein_coding	0	0	1	0	0	0	0	0	0	1	0	0	0	0	0	0	0	0	0	0
Gga3	ENSMUSG00000020740	ENSMUST00000019135	protein_coding	0	0	1	0	0	0	0	0	0	1	0	0	0	0	0	0	0	0	0	0
Ggn	ENSMUSG00000031493	ENSMUST00000098609	protein_coding	0	0	1	0	0	0	0	0	0	1	0	0	0	0	0	0	0	0	0	0
Ghrh	ENSMUSG00000027643	ENSMUST00000029172	protein_coding	0	0	0	1	0	0	0	0	1	0	0	0	0	0	0	0	0	0	0	0
Gigyf1	ENSMUSG00000029714	ENSMUST00000031727	protein_coding	0	0	1	0	0	0	0	0	0	1	0	0	0	1	0	0	0	0	0	0
Gimap5	ENSMUSG00000043505	ENSMUST00000055558	protein_coding	0	0	0	1	0	0	0	0	1	0	0	0	0	0	0	0	0	0	0	0
Gimap6	ENSMUSG00000047867	ENSMUST00000053661	protein_coding	0	1	0	0	0	0	0	0	0	0	0	0	0	0	0	0	0	0	1	0
Gipc1	ENSMUSG00000019433	ENSMUST00000019577	protein_coding	1	0	0	0	0	0	0	0	0	0	0	0	0	0	0	1	0	0	0	0
Git2	ENSMUSG00000041890	ENSMUST00000086564	protein_coding	0	0	0	1	0	0	0	0	1	0	0	0	0	0	0	0	0	0	0	0
Gja1	ENSMUSG00000050953	ENSMUST00000068581	protein_coding	0	0	0	1	1	0	0	0	0	0	0	0	0	0	0	0	0	0	0	0
Glb1	ENSMUSG00000045594	ENSMUST00000063042	protein_coding	0	0	0	1	0	0	0	0	1	0	0	0	0	0	0	0	0	0	0	0
Glb1l2	ENSMUSG00000036395	ENSMUST00000040398	protein_coding	0	0	1	0	0	0	0	0	0	1	0	0	0	0	0	0	0	0	0	0
Gli3	ENSMUSG00000021318	ENSMUST00000110510	protein_coding	0	0	1	0	0	0	0	0	0	1	0	0	0	0	0	0	0	0	0	0
Glipr2	ENSMUSG00000028480	ENSMUST00000030202	protein_coding	0	0	0	1	0	0	0	1	0	0	0	0	0	0	0	0	0	0	0	0
Glra4	ENSMUSG00000018595	ENSMUST00000018739	protein_coding	0	1	0	0	0	0	0	0	0	0	0	0	0	0	0	0	0	0	1	0
Glrx3	ENSMUSG00000031068	ENSMUST00000064404	protein_coding	0	1	0	0	0	0	0	0	0	0	0	0	0	0	0	0	0	0	1	0
Gm10044	ENSMUSG00000072723	ENSMUST00000166813	antisense	0	0	0	1	0	0	0	0	0	0	1	0	0	0	0	0	0	0	0	0
Gm10109	ENSMUSG00000062073	ENSMUST00000072123	protein_coding	0	0	0	1	0	0	0	0	0	0	0	0	0	0	0	0	0	0	0	1
Gm10176	ENSMUSG00000066752	ENSMUST00000159707	protein_coding	0	0	0	1	1	0	0	0	0	0	0	0	0	0	0	0	0	0	0	0
Gm10188	ENSMUSG00000066936	ENSMUST00000086544	protein_coding	0	0	0	1	0	0	0	1	0	0	0	0	0	0	0	0	0	0	0	0
Gm10364	ENSMUSG00000072492	ENSMUST00000076633	processed_transcript	0	0	0	2	0	0	0	0	0	0	2	0	0	0	0	0	0	0	0	0
Gm10434	ENSMUSG00000072898	ENSMUST00000101158	pseudogene	0	0	0	1	0	0	0	0	0	0	1	0	0	0	0	0	0	0	0	0
Gm10435	ENSMUSG00000072902	ENSMUST00000101162	antisense	0	0	0	2	0	0	0	0	0	0	1	0	0	0	0	0	0	0	0	1
Gm10472	ENSMUSG00000073129	ENSMUST00000101490	protein_coding	0	0	0	1	0	0	0	1	0	0	0	0	0	0	0	0	0	0	0	0
Gm10475	ENSMUSG00000073152	ENSMUST00000084713	antisense	0	0	0	2	0	0	0	0	1	0	1	0	0	0	0	0	0	0	0	0
Gm10489	ENSMUSG00000097444	ENSMUST00000180511	lincRNA	0	0	0	1	0	0	0	0	0	0	0	0	0	0	0	0	0	0	0	1
Gm10545	ENSMUSG00000073594	ENSMUST00000097612	protein_coding	0	0	0	1	0	0	0	0	0	0	0	0	0	0	0	0	0	0	0	1
Gm10552	ENSMUSG00000073628	ENSMUST00000161763	antisense	0	0	0	1	0	0	0	0	0	0	0	0	0	0	0	0	0	0	0	1
Gm10561	ENSMUSG00000097649	ENSMUST00000181563	lincRNA	0	0	0	1	0	0	0	0	1	0	0	0	0	0	0	0	0	0	0	0
Gm10562	ENSMUSG00000073679	ENSMUST00000097740	antisense	0	0	0	1	0	0	0	0	0	0	0	0	0	0	0	0	0	0	0	1
Gm10563	ENSMUSG00000073682	ENSMUST00000115821	protein_coding	0	0	0	1	0	0	0	0	1	0	0	0	0	0	0	0	0	0	0	0
Gm10577	ENSMUSG00000073789	ENSMUST00000097954	protein_coding	0	0	1	0	0	0	0	0	0	1	0	0	0	0	0	0	0	0	0	0
Gm10663	ENSMUSG00000074302	ENSMUST00000098716	protein_coding	0	0	0	1	0	0	0	0	1	0	0	0	0	0	0	0	0	0	0	0
Gm10684	ENSMUSG00000074385	ENSMUST00000098827	protein_coding	0	0	0	2	0	0	0	0	2	0	0	0	0	0	0	0	0	0	0	0
Gm1070	ENSMUSG00000073018	ENSMUST00000114185	protein_coding	0	0	1	0	0	0	0	0	0	1	0	0	0	0	0	0	0	0	0	0
Gm10714	ENSMUSG00000074555	ENSMUST00000131346	antisense	0	0	0	1	0	0	0	1	0	0	0	0	0	0	0	0	0	0	0	0
Gm10760	ENSMUSG00000074798	ENSMUST00000099365	protein_coding	0	0	1	0	0	0	0	0	0	1	0	0	0	0	0	0	0	0	0	0
Gm10794	ENSMUSG00000074970	ENSMUST00000099624	pseudogene	0	0	0	1	0	0	0	0	0	0	0	0	0	0	0	0	0	0	0	1
Gm10913	ENSMUSG00000078097	ENSMUST00000090238	processed_pseudogene	0	0	0	1	0	0	0	0	0	0	1	0	0	0	0	0	0	0	0	0
Gm10964	ENSMUSG00000078620	ENSMUST00000106852	protein_coding	0	0	0	1	0	0	0	0	0	0	0	0	0	0	0	0	0	0	0	1
Gm11084	ENSMUSG00000079286	ENSMUST00000112062	protein_coding	0	0	0	2	0	0	0	0	2	0	0	0	0	0	0	0	0	0	0	0
Gm1110	ENSMUSG00000079644	ENSMUST00000115261	protein_coding	0	0	1	0	0	0	0	0	0	1	0	0	0	0	0	0	0	0	0	0
Gm11116	ENSMUSG00000079439	ENSMUST00000113257	protein_coding	0	0	0	1	0	0	0	1	0	0	0	0	0	0	0	0	0	0	0	0
Gm11199	ENSMUSG00000082529	ENSMUST00000118691	processed_pseudogene	0	0	0	1	0	0	0	0	0	0	0	0	0	0	0	0	0	0	0	1
Gm11212	ENSMUSG00000082141	ENSMUST00000118337	unprocessed_pseudogene	0	0	0	1	0	0	0	1	0	0	0	0	0	0	0	0	0	0	0	0
Gm11398	ENSMUSG00000080741	ENSMUST00000120330	transcribed_unprocessed_pseudogene	0	0	0	1	0	0	0	0	0	0	0	0	0	0	0	0	0	0	0	1
Gm1141	ENSMUSG00000073130	ENSMUST00000101495	protein_coding	0	0	1	0	0	0	0	0	0	1	0	0	0	0	0	0	0	0	0	0
Gm11533	ENSMUSG00000081860	ENSMUST00000120287	processed_pseudogene	0	0	0	2	0	0	0	1	0	0	0	0	0	0	0	0	0	0	0	1
Gm11574	ENSMUSG00000085262	ENSMUST00000139752	processed_transcript	0	0	0	1	0	0	0	0	0	0	0	0	0	0	0	0	0	0	0	1
Gm11610	ENSMUSG00000085400	ENSMUST00000147177	antisense	0	0	0	1	0	0	0	0	1	0	0	0	0	0	0	0	0	0	0	0
Gm11697	ENSMUSG00000085629	ENSMUST00000149226	antisense	0	0	0	1	0	0	0	0	0	0	0	0	0	0	0	0	0	0	0	1
Gm11739	ENSMUSG00000086826	ENSMUST00000125269	antisense	0	0	0	1	0	0	0	0	1	0	0	0	0	0	0	0	0	0	0	0
Gm11775	ENSMUSG00000086835	ENSMUST00000136500	antisense	0	0	0	1	0	0	0	0	0	0	1	0	0	0	0	0	0	0	0	0
Gm11906	ENSMUSG00000085885	ENSMUST00000124792	processed_transcript	0	0	0	2	0	0	0	0	2	0	0	0	0	0	0	0	0	0	0	0
Gm12168	ENSMUSG00000082530	ENSMUST00000119051	processed_pseudogene	0	0	0	1	0	0	0	0	0	0	0	0	0	0	0	0	0	0	0	1
Gm12171	ENSMUSG00000086981	ENSMUST00000150895	lincRNA	0	0	0	1	0	0	0	0	1	0	0	0	0	0	0	0	0	0	0	0
Gm12205	ENSMUSG00000084800	ENSMUST00000133940	antisense	0	0	0	1	0	0	0	1	0	0	0	0	0	0	0	0	0	0	0	0
Gm12208	ENSMUSG00000080951	ENSMUST00000122004	processed_pseudogene	0	0	0	1	0	0	0	0	0	0	0	0	0	0	0	0	0	0	0	1
Gm12238	ENSMUSG00000087342	ENSMUST00000127764	sense_intronic	0	0	0	1	0	0	0	1	0	0	0	0	0	0	0	0	0	0	0	0
Gm12296	ENSMUSG00000084967	ENSMUST00000144922	processed_transcript	0	0	0	1	0	0	0	0	1	0	0	0	0	0	0	0	0	0	0	0
Gm12298	ENSMUSG00000072834	ENSMUST00000126999	antisense	0	0	0	1	0	0	0	0	1	0	0	0	0	0	0	0	0	0	0	0
Gm12300	ENSMUSG00000085348	ENSMUST00000145021	antisense	0	0	0	1	0	0	0	0	1	0	0	0	0	0	0	0	0	0	0	0
Gm12360	ENSMUSG00000087115	ENSMUST00000153878	antisense	0	0	0	1	0	0	0	0	1	0	0	0	0	0	0	0	0	0	0	0
Gm12454	ENSMUSG00000087142	ENSMUST00000139119	antisense	0	0	0	1	0	0	0	0	0	0	0	0	0	0	0	0	0	0	0	1
Gm12522	ENSMUSG00000074281	ENSMUST00000142833	processed_transcript	0	0	0	1	0	0	0	1	0	0	0	0	0	0	0	0	0	0	0	0
Gm12570	ENSMUSG00000082495	ENSMUST00000122047	processed_pseudogene	0	0	0	1	0	0	0	1	0	0	0	0	0	0	0	0	0	0	0	0
Gm12575	ENSMUSG00000086058	ENSMUST00000156395	processed_transcript	0	0	0	1	0	0	0	0	1	0	0	0	0	0	0	0	0	0	0	0
Gm12735	ENSMUSG00000086049	ENSMUST00000146218	antisense	0	0	0	1	0	0	0	1	0	0	0	0	0	0	0	0	0	0	0	0
Gm12861	ENSMUSG00000085895	ENSMUST00000145395	processed_transcript	0	0	0	1	0	0	0	0	0	0	0	0	0	0	0	0	0	0	0	1
Gm12867	ENSMUSG00000086683	ENSMUST00000151216	antisense	0	0	0	1	0	0	0	0	0	0	0	0	0	0	0	0	0	0	0	1
Gm12868	ENSMUSG00000085505	ENSMUST00000143801	antisense	0	0	0	1	0	0	0	1	0	0	0	0	0	0	0	0	0	0	0	0
Gm12899	ENSMUSG00000081916	ENSMUST00000120565	processed_pseudogene	0	0	0	1	0	0	0	0	0	0	0	0	0	0	0	0	0	0	0	1
Gm13008	ENSMUSG00000085714	ENSMUST00000142289	antisense	0	0	0	1	0	0	0	1	0	0	0	0	0	0	0	0	0	0	0	0
Gm13083	ENSMUSG00000066688	ENSMUST00000105773	protein_coding	0	1	0	0	0	0	0	0	0	0	0	0	0	0	0	0	0	0	1	0
Gm13124	ENSMUSG00000078506	ENSMUST00000105748	protein_coding	0	1	0	0	0	0	0	0	0	0	0	0	0	0	0	0	0	0	1	0
Gm13152	ENSMUSG00000078496	ENSMUST00000063704	protein_coding	0	0	0	1	0	0	0	0	1	0	0	0	0	0	0	0	0	0	0	0
Gm13205	ENSMUSG00000086606	ENSMUST00000123548	antisense	0	0	0	1	0	0	0	1	0	0	0	0	0	0	0	0	0	0	0	0
Gm1322	ENSMUSG00000075314	ENSMUST00000134620	lincRNA	0	0	0	1	0	0	0	0	0	0	1	0	0	0	0	0	0	0	0	0
Gm13415	ENSMUSG00000085057	ENSMUST00000131886	antisense	0	0	0	1	0	0	0	0	0	0	0	0	0	0	0	0	0	0	0	1
Gm13434	ENSMUSG00000086667	ENSMUST00000126779	lincRNA	0	0	0	1	0	0	0	1	0	0	0	0	0	0	0	0	0	0	0	0
Gm13437	ENSMUSG00000083431	ENSMUST00000122434	processed_pseudogene	0	0	0	1	0	0	0	0	0	0	0	0	0	0	0	0	0	0	0	1
Gm13544	ENSMUSG00000086995	ENSMUST00000131189	antisense	0	0	0	1	0	0	0	0	0	0	1	0	0	0	0	0	0	0	0	0
Gm13563	ENSMUSG00000085767	ENSMUST00000150375	antisense	0	0	0	1	0	0	0	0	0	0	0	0	0	0	0	0	0	0	0	1
Gm13595	ENSMUSG00000086701	ENSMUST00000145994	antisense	0	0	0	1	0	0	0	1	0	0	0	0	0	0	0	0	0	0	0	0
Gm13598	ENSMUSG00000086908	ENSMUST00000147939	lincRNA	0	0	0	1	0	0	0	0	1	0	0	0	0	0	0	0	0	0	0	0
Gm13645	ENSMUSG00000085179	ENSMUST00000145163	processed_transcript	0	0	0	1	0	0	0	0	0	0	0	0	0	0	0	0	0	0	0	1
Gm13709	ENSMUSG00000086546	ENSMUST00000138573	antisense	0	0	0	1	0	0	0	0	0	0	1	0	0	0	0	0	0	0	0	0
Gm13717	ENSMUSG00000081564	ENSMUST00000119868	processed_pseudogene	0	0	0	1	0	0	0	1	0	0	0	0	0	0	0	0	0	0	0	0
Gm13742	ENSMUSG00000082428	ENSMUST00000118805	processed_pseudogene	0	0	0	1	0	0	0	0	0	0	0	0	0	0	0	0	0	0	0	1
Gm13938	ENSMUSG00000086354	ENSMUST00000156809	antisense	0	0	0	8	0	0	0	3	4	0	0	0	0	0	0	0	0	0	0	1
Gm14170	ENSMUSG00000087323	ENSMUST00000133751	antisense	0	0	0	1	0	0	0	1	0	0	0	0	0	0	0	0	0	0	0	0
Gm14213	ENSMUSG00000081313	ENSMUST00000119778	processed_pseudogene	0	0	0	1	0	0	0	1	0	0	0	0	0	0	0	0	0	0	0	0
Gm14342	ENSMUSG00000086166	ENSMUST00000137629	lincRNA	0	0	0	1	0	0	0	0	0	0	0	0	0	0	0	0	0	0	0	1
Gm14378	ENSMUSG00000089736	ENSMUST00000110993	protein_coding	0	0	0	2	0	0	0	1	0	0	0	0	0	0	0	0	0	0	0	1
Gm14396	ENSMUSG00000086077	ENSMUST00000152027	protein_coding	0	0	0	1	0	0	0	1	0	0	0	0	0	0	0	0	0	0	0	0
Gm14412	ENSMUSG00000078868	ENSMUST00000108959	protein_coding	0	1	0	0	0	0	0	0	1	0	0	0	0	1	0	0	0	0	0	0
Gm14455	ENSMUSG00000087633	ENSMUST00000138288	processed_transcript	0	0	0	1	0	0	0	0	1	0	0	0	0	0	0	0	0	0	0	0
Gm14493	ENSMUSG00000085587	ENSMUST00000141174	antisense	0	0	0	1	0	0	0	0	0	0	0	0	0	0	0	0	0	0	0	1
Gm14555	ENSMUSG00000089963	ENSMUST00000121166	processed_pseudogene	0	0	0	1	0	0	0	0	0	0	1	0	0	0	0	0	0	0	0	0
Gm14573	ENSMUSG00000085624	ENSMUST00000150544	antisense	0	0	0	1	0	0	0	1	0	0	0	0	0	0	0	0	0	0	0	0
Gm14744	ENSMUSG00000079522	ENSMUST00000114039	protein_coding	0	0	0	1	0	0	0	0	1	0	0	0	0	0	0	0	0	0	0	0
Gm14767	ENSMUSG00000081933	ENSMUST00000121559	processed_pseudogene	0	0	0	1	0	0	0	0	0	0	0	0	0	0	0	0	0	0	0	1
Gm14963	ENSMUSG00000085196	ENSMUST00000146751	processed_transcript	0	0	0	1	0	0	0	0	0	0	0	0	0	0	0	0	0	0	0	1
Gm15051	ENSMUSG00000087658	ENSMUST00000132559	antisense	0	0	0	1	0	0	0	0	0	0	0	0	0	0	0	0	0	0	0	1
Gm15053	ENSMUSG00000055408	ENSMUST00000141300	antisense	0	0	0	3	0	0	0	0	0	0	0	0	0	0	0	0	0	0	0	3
Gm15063	ENSMUSG00000086937	ENSMUST00000152648	antisense	0	0	0	1	0	0	0	0	1	0	0	0	0	0	0	0	0	0	0	0
Gm15199	ENSMUSG00000086428	ENSMUST00000129933	antisense	0	0	0	1	0	0	0	0	0	0	0	0	0	0	0	0	0	0	0	1
Gm15246	ENSMUSG00000087159	ENSMUST00000149873	processed_transcript	0	0	0	1	0	0	0	1	0	0	0	0	0	0	0	0	0	0	0	0
Gm15270	ENSMUSG00000087400	ENSMUST00000125158	processed_transcript	0	0	0	1	0	0	0	0	0	0	0	0	0	0	0	0	0	0	0	1
Gm15295	ENSMUSG00000086426	ENSMUST00000139874	antisense	0	0	0	2	0	0	0	0	0	0	0	0	0	0	0	0	0	0	0	2
Gm15543	ENSMUSG00000086863	ENSMUST00000141307	antisense	0	0	0	1	0	0	0	0	1	0	0	0	0	0	0	0	0	0	0	0
Gm15557	ENSMUSG00000078972	ENSMUST00000109629	protein_coding	0	0	0	1	0	0	0	1	0	0	0	0	0	0	0	0	0	0	0	0
Gm15587	ENSMUSG00000086769	ENSMUST00000146326	antisense	0	0	0	1	0	0	0	0	0	0	1	0	0	0	0	0	0	0	0	0
Gm15589	ENSMUSG00000086729	ENSMUST00000144193	antisense	0	0	0	1	0	0	0	0	0	0	0	0	0	0	0	0	0	0	0	1
Gm15592	ENSMUSG00000087389	ENSMUST00000143135	antisense	0	0	0	1	0	0	0	1	0	0	0	0	0	0	0	0	0	0	0	0
Gm15645	ENSMUSG00000086414	ENSMUST00000131504	processed_transcript	0	0	0	1	0	0	0	0	0	0	0	0	0	0	0	0	0	0	0	1
Gm15680	ENSMUSG00000090116	ENSMUST00000161597	processed_transcript	0	0	0	1	0	0	0	0	1	0	0	0	0	0	0	0	0	0	0	0
Gm15681	ENSMUSG00000086842	ENSMUST00000137501	processed_pseudogene	0	0	0	3	0	0	0	0	0	0	3	0	0	0	0	0	0	0	0	0
Gm15706	ENSMUSG00000086013	ENSMUST00000139612	lincRNA	0	0	0	1	0	0	0	0	0	0	0	0	0	0	0	0	0	0	0	1
Gm15737	ENSMUSG00000079462	ENSMUST00000113434	protein_coding	0	0	0	1	0	0	0	0	1	0	0	0	0	0	0	0	0	0	0	0
Gm15759	ENSMUSG00000089822	ENSMUST00000161126	antisense	0	0	0	2	0	0	0	1	1	0	0	0	0	0	0	0	0	0	0	0
Gm15780	ENSMUSG00000082829	ENSMUST00000121283	processed_pseudogene	0	0	0	2	0	0	0	0	0	0	0	0	0	0	0	0	0	0	0	2
Gm15816	ENSMUSG00000086741	ENSMUST00000141930	antisense	0	0	0	1	0	0	0	0	0	0	0	0	0	0	0	0	0	0	0	1
Gm15862	ENSMUSG00000085739	ENSMUST00000146349	antisense	0	0	0	2	0	0	0	1	1	0	0	0	0	0	0	0	0	0	0	0
Gm15863	ENSMUSG00000085341	ENSMUST00000127216	antisense	0	0	0	1	0	0	0	0	0	0	1	0	0	0	0	0	0	0	0	0
Gm15883	ENSMUSG00000086868	ENSMUST00000153562	antisense	0	0	0	1	0	0	0	0	0	0	0	0	0	0	0	0	0	0	0	1
Gm15919	ENSMUSG00000084951	ENSMUST00000155855	antisense	0	0	0	1	0	0	0	0	1	0	0	0	0	0	0	0	0	0	0	0
Gm15932	ENSMUSG00000086341	ENSMUST00000135068	antisense	0	0	0	1	0	0	0	0	0	0	1	0	0	0	0	0	0	0	0	0
Gm15941	ENSMUSG00000086992	ENSMUST00000140044	processed_transcript	0	0	0	1	0	0	0	0	1	0	0	0	0	0	0	0	0	0	0	0
Gm15956	ENSMUSG00000086935	ENSMUST00000153352	antisense	0	0	0	1	0	0	0	1	0	0	0	0	0	0	0	0	0	0	0	0
Gm15991	ENSMUSG00000087266	ENSMUST00000127631	antisense	0	0	0	1	0	0	0	0	1	0	0	0	0	0	0	0	0	0	0	0
Gm16000	ENSMUSG00000085106	ENSMUST00000146657	antisense	0	0	0	1	0	0	0	0	0	0	1	0	0	0	0	0	0	0	0	0
Gm16044	ENSMUSG00000081339	ENSMUST00000118475	processed_pseudogene	0	0	0	1	0	0	0	0	0	0	0	0	0	0	0	0	0	0	0	1
Gm16066	ENSMUSG00000082848	ENSMUST00000118575	processed_transcript	0	0	0	1	0	0	0	0	1	0	0	0	0	0	0	0	0	0	0	0
Gm16071	ENSMUSG00000081343	ENSMUST00000119589	processed_pseudogene	0	0	0	2	0	0	0	2	0	0	0	0	0	0	0	0	0	0	0	0
Gm16108	ENSMUSG00000089734	ENSMUST00000162506	antisense	0	0	0	1	0	0	0	0	0	0	1	0	0	0	0	0	0	0	0	0
Gm16163	ENSMUSG00000090118	ENSMUST00000161868	processed_transcript	0	0	0	1	0	0	0	0	0	0	0	0	0	0	0	0	0	0	0	1
Gm16166	ENSMUSG00000082936	ENSMUST00000118291	processed_pseudogene	0	0	0	1	0	0	0	0	0	0	0	0	0	0	0	0	0	0	0	1
Gm16240	ENSMUSG00000089711	ENSMUST00000161924	antisense	0	0	0	1	0	0	0	0	0	0	1	0	0	0	0	0	0	0	0	0
Gm16268	ENSMUSG00000089959	ENSMUST00000159445	antisense	0	0	0	1	0	0	0	0	1	0	0	0	0	0	0	0	0	0	0	0
Gm16341	ENSMUSG00000087538	ENSMUST00000126385	antisense	0	0	0	1	0	0	0	0	0	0	0	0	0	0	0	0	0	0	0	1
Gm16343	ENSMUSG00000089935	ENSMUST00000162027	antisense	0	0	0	1	0	0	0	0	1	0	0	0	0	0	0	0	0	0	0	0
Gm16350	ENSMUSG00000090024	ENSMUST00000162958	antisense	0	0	0	1	0	0	0	0	0	0	0	0	0	0	0	0	0	0	0	1
Gm16401	ENSMUSG00000072962	ENSMUST00000072800	protein_coding	0	0	0	1	1	0	0	0	0	0	0	0	0	0	0	0	0	0	0	0
Gm16553	ENSMUSG00000089956	ENSMUST00000160490	antisense	0	0	0	1	0	0	0	0	1	0	0	0	0	0	0	0	0	0	0	0
Gm16564	ENSMUSG00000089713	ENSMUST00000162545	antisense	0	0	0	1	0	0	0	0	1	0	0	0	0	0	0	0	0	0	0	0
Gm16579	ENSMUSG00000089851	ENSMUST00000161985	antisense	0	0	0	1	0	0	0	0	1	0	0	0	0	0	0	0	0	0	0	0
Gm16588	ENSMUSG00000089790	ENSMUST00000162889	processed_pseudogene	0	0	0	1	0	0	0	0	0	0	0	0	0	0	0	0	0	0	0	1
Gm16741	ENSMUSG00000084775	ENSMUST00000145085	processed_transcript	0	0	0	1	0	0	0	0	1	0	0	0	0	0	0	0	0	0	0	0
Gm16751	ENSMUSG00000085303	ENSMUST00000142212	antisense	0	0	0	1	0	0	0	0	0	0	0	0	0	0	0	0	0	0	0	1
Gm16861	ENSMUSG00000097397	ENSMUST00000181498	lincRNA	0	0	0	1	0	0	0	0	1	0	0	0	0	0	0	0	0	0	0	0
Gm16933	ENSMUSG00000086289	ENSMUST00000141741	processed_transcript	0	0	0	1	0	0	0	1	0	0	0	0	0	0	0	0	0	0	0	0
Gm17071	ENSMUSG00000091192	ENSMUST00000170435	antisense	0	0	0	1	0	0	0	0	1	0	0	0	0	0	0	0	0	0	0	0
Gm17090	ENSMUSG00000090322	ENSMUST00000171768	antisense	0	0	0	1	0	0	0	0	0	0	0	0	0	0	0	0	0	0	0	1
Gm17111	ENSMUSG00000090327	ENSMUST00000169981	antisense	0	0	0	1	0	0	0	1	0	0	0	0	0	0	0	0	0	0	0	0
Gm17116	ENSMUSG00000090785	ENSMUST00000169175	antisense	0	0	0	1	0	0	0	0	1	0	0	0	0	0	0	0	0	0	0	0
Gm17120	ENSMUSG00000091172	ENSMUST00000164734	antisense	0	0	0	1	0	0	0	0	0	0	0	0	0	0	0	0	0	0	0	1
Gm17134	ENSMUSG00000090860	ENSMUST00000166593	antisense	0	0	0	1	0	0	0	0	0	0	0	0	0	0	0	0	0	0	0	1
Gm17209	ENSMUSG00000091135	ENSMUST00000170221	transcribed_processed_pseudogene	0	0	0	2	0	0	0	0	0	0	1	0	0	0	0	0	0	0	0	1
Gm17296	ENSMUSG00000090290	ENSMUST00000170518	protein_coding	0	1	1	0	0	0	0	0	0	1	0	0	0	1	0	0	0	0	1	0
Gm17334	ENSMUSG00000091191	ENSMUST00000170390	protein_coding	0	0	0	1	0	0	0	0	0	0	0	0	0	0	0	0	0	0	0	1
Gm17421	ENSMUSG00000090726	ENSMUST00000167845	protein_coding	0	0	0	1	0	0	0	0	0	0	0	0	0	0	0	0	0	0	0	1
Gm17673	ENSMUSG00000090843	ENSMUST00000164935	protein_coding	0	0	0	1	0	0	0	1	0	0	0	0	0	0	0	0	0	0	0	0
Gm1965	ENSMUSG00000072917	ENSMUST00000101176	protein_coding	0	0	0	1	0	0	1	0	0	0	0	0	0	0	0	0	0	0	0	0
Gm1965	ENSMUSG00000090254	ENSMUST00000160361	protein_coding	0	0	1	0	0	0	0	0	0	1	0	0	0	0	0	0	0	0	0	0
Gm20388	ENSMUSG00000092329	ENSMUST00000127664	protein_coding	0	0	0	14	0	0	0	0	14	0	0	0	0	0	0	0	0	0	0	0
Gm20406	ENSMUSG00000092418	ENSMUST00000173993	antisense	0	0	0	1	0	0	0	0	0	0	1	0	0	0	0	0	0	0	0	0
Gm20449	ENSMUSG00000092592	ENSMUST00000094532	nonsense_mediated_decay	0	0	0	1	0	0	0	0	1	0	0	0	0	0	0	0	0	0	0	0
Gm20459	ENSMUSG00000089945	ENSMUST00000150412	protein_coding	0	0	0	1	0	0	0	0	1	0	0	0	0	0	0	0	0	0	0	0
Gm20489	ENSMUSG00000092463	ENSMUST00000117736	protein_coding	0	0	1	0	0	0	0	0	0	1	0	0	0	0	0	0	0	0	0	0
Gm20519	ENSMUSG00000092261	ENSMUST00000173684	processed_pseudogene	0	0	0	1	0	0	0	1	0	0	0	0	0	0	0	0	0	0	0	0
Gm20528	ENSMUSG00000092220	ENSMUST00000174821	processed_transcript	1	1	0	19	0	0	0	0	14	0	7	0	1	1	0	0	0	0	0	0
Gm20548	ENSMUSG00000092354	ENSMUST00000174528	processed_transcript	0	0	0	2	0	0	0	0	2	0	0	0	0	0	0	0	0	0	0	0
Gm20554	ENSMUSG00000093587	ENSMUST00000177421	lincRNA	0	0	0	1	0	0	0	0	0	0	0	0	0	0	0	0	0	0	0	1
Gm20605	ENSMUSG00000029720	ENSMUST00000177545	nonsense_mediated_decay	0	0	1	0	0	0	0	0	0	1	0	0	0	0	0	0	0	0	0	0
Gm20631	ENSMUSG00000093650	ENSMUST00000177239	processed_transcript	0	0	0	1	0	0	0	0	1	0	0	0	0	0	0	0	0	0	0	0
Gm20647	ENSMUSG00000093400	ENSMUST00000176396	processed_transcript	0	0	0	2	0	0	0	0	1	0	0	0	0	0	0	0	0	0	0	1
Gm20680	ENSMUSG00000093511	ENSMUST00000176881	antisense	0	0	0	1	0	0	0	0	0	0	1	0	0	0	0	0	0	0	0	0
Gm20687	ENSMUSG00000093452	ENSMUST00000185121	antisense	0	0	0	3	0	0	0	0	1	0	2	0	0	0	0	0	0	0	0	0
Gm20713	ENSMUSG00000093497	ENSMUST00000176344	processed_transcript	0	0	0	1	0	0	0	0	0	0	1	0	0	0	0	0	0	0	0	0
Gm21786	ENSMUSG00000096611	ENSMUST00000177892	protein_coding	0	1	0	0	0	0	0	0	0	0	0	0	0	0	0	0	0	0	1	0
Gm21844	ENSMUSG00000095913	ENSMUST00000178699	antisense	0	0	0	1	0	0	0	0	1	0	0	0	0	0	0	0	0	0	0	0
Gm21954	ENSMUSG00000094962	ENSMUST00000179544	protein_coding	0	0	0	1	0	0	0	0	0	0	0	0	0	0	0	0	0	0	0	1
Gm21983	ENSMUSG00000095538	ENSMUST00000154724	nonsense_mediated_decay	0	1	0	0	0	0	0	0	1	0	0	0	0	1	0	0	0	0	0	0
Gm21986	ENSMUSG00000096056	ENSMUST00000113671	processed_transcript	0	0	0	1	0	0	0	0	0	0	1	0	0	0	0	0	0	0	0	0
Gm21992	ENSMUSG00000096370	ENSMUST00000172000	protein_coding	0	0	0	1	0	0	0	0	1	0	0	0	0	0	0	0	0	0	0	0
Gm22029	ENSMUSG00000080590	ENSMUST00000116940	miRNA	0	0	0	1	0	0	0	1	0	0	0	0	0	0	0	0	0	0	0	0
Gm22141	ENSMUSG00000088028	ENSMUST00000157403	misc_RNA	0	0	0	2	0	0	0	0	0	0	0	0	0	0	0	0	0	0	0	2
Gm22165	ENSMUSG00000089039	ENSMUST00000158414	snRNA	0	0	0	1	0	0	0	0	0	0	0	0	0	0	0	0	0	0	0	1
Gm22204	ENSMUSG00000084603	ENSMUST00000122654	misc_RNA	0	0	0	1	0	0	0	0	0	0	0	0	0	0	0	0	0	0	0	1
Gm22408	ENSMUSG00000092666	ENSMUST00000174925	miRNA	0	0	0	1	0	0	0	1	0	0	0	0	0	0	0	0	0	0	0	0
Gm22442	ENSMUSG00000087881	ENSMUST00000157256	snoRNA	0	0	0	1	0	0	0	1	0	0	0	0	0	0	0	0	0	0	0	0
Gm22581	ENSMUSG00000065669	ENSMUST00000083735	snoRNA	0	0	0	1	0	0	0	1	0	0	0	0	0	0	0	0	0	0	0	0
Gm22616	ENSMUSG00000095853	ENSMUST00000179783	miRNA	0	0	0	1	0	0	0	1	0	0	0	0	0	0	0	0	0	0	0	0
Gm22820	ENSMUSG00000087830	ENSMUST00000157205	misc_RNA	0	0	0	1	0	0	0	1	0	0	0	0	0	0	0	0	0	0	0	0
Gm22879	ENSMUSG00000064829	ENSMUST00000082895	snoRNA	0	0	0	1	0	0	0	0	0	0	0	0	0	0	0	0	0	0	0	1
Gm22884	ENSMUSG00000065061	ENSMUST00000083127	snoRNA	0	0	0	1	0	0	0	1	0	0	0	0	0	0	0	0	0	0	0	0
Gm23049	ENSMUSG00000095989	ENSMUST00000178068	miRNA	0	0	0	1	0	0	0	1	0	0	0	0	0	0	0	0	0	0	0	0
Gm23094	ENSMUSG00000088176	ENSMUST00000157551	misc_RNA	0	0	0	1	0	0	0	1	0	0	0	0	0	0	0	0	0	0	0	0
Gm23156	ENSMUSG00000093067	ENSMUST00000175326	miRNA	0	0	0	1	0	0	0	1	0	0	0	0	0	0	0	0	0	0	0	0
Gm23208	ENSMUSG00000089291	ENSMUST00000158666	snoRNA	0	0	0	1	0	0	0	0	0	0	0	0	0	0	0	0	0	0	0	1
Gm23262	ENSMUSG00000088948	ENSMUST00000158323	snoRNA	0	0	0	1	0	0	0	0	0	0	0	0	0	0	0	0	0	0	0	1
Gm23363	ENSMUSG00000092765	ENSMUST00000175024	miRNA	0	0	0	1	0	0	0	1	0	0	0	0	0	0	0	0	0	0	0	0
Gm23543	ENSMUSG00000088832	ENSMUST00000158207	snRNA	0	0	0	1	0	0	0	1	0	0	0	0	0	0	0	0	0	0	0	0
Gm23856	ENSMUSG00000089005	ENSMUST00000158380	snRNA	0	0	0	2	0	0	0	2	0	0	0	0	0	0	0	0	0	0	0	0
Gm23969	ENSMUSG00000065258	ENSMUST00000083324	snoRNA	0	0	0	1	0	0	0	0	0	0	0	0	0	0	0	0	0	0	0	1
Gm24057	ENSMUSG00000089241	ENSMUST00000158616	misc_RNA	0	0	0	1	0	0	0	1	0	0	0	0	0	0	0	0	0	0	0	0
Gm24134	ENSMUSG00000065295	ENSMUST00000083361	snoRNA	0	0	0	1	0	0	0	0	0	0	0	0	0	0	0	0	0	0	0	1
Gm24145	ENSMUSG00000064565	ENSMUST00000082631	snRNA	0	0	0	1	0	0	0	1	0	0	0	0	0	0	0	0	0	0	0	0
Gm24148	ENSMUSG00000064696	ENSMUST00000082762	snoRNA	0	0	0	2	0	0	0	2	0	0	0	0	0	0	0	0	0	0	0	0
Gm24303	ENSMUSG00000095596	ENSMUST00000178237	miRNA	0	0	0	1	0	0	0	0	0	0	0	0	0	0	0	0	0	0	0	1
Gm24523	ENSMUSG00000065899	ENSMUST00000083965	snoRNA	0	0	0	1	0	0	0	0	0	0	0	0	0	0	0	0	0	0	0	1
Gm24705	ENSMUSG00000064742	ENSMUST00000082808	snRNA	0	0	0	2	0	0	0	1	0	0	0	0	0	0	0	0	0	0	0	1
Gm24717	ENSMUSG00000088147	ENSMUST00000157522	snoRNA	0	0	0	1	0	0	0	0	0	0	0	0	0	0	0	0	0	0	0	1
Gm25032	ENSMUSG00000093152	ENSMUST00000175411	miRNA	0	0	0	1	0	0	0	1	0	0	0	0	0	0	0	0	0	0	0	0
Gm25083	ENSMUSG00000076274	ENSMUST00000102319	miRNA	0	0	0	1	0	0	0	0	0	0	0	0	0	0	0	0	0	0	0	1
Gm25135	ENSMUSG00000064582	ENSMUST00000082648	snRNA	0	0	0	1	0	0	0	0	0	0	0	0	0	0	0	0	0	0	0	1
Gm25217	ENSMUSG00000088172	ENSMUST00000157547	snRNA	0	0	0	1	0	0	0	0	0	0	0	0	0	0	0	0	0	0	0	1
Gm25361	ENSMUSG00000094650	ENSMUST00000179358	miRNA	0	0	0	1	0	0	0	0	0	0	0	0	0	0	0	0	0	0	0	1
Gm25421	ENSMUSG00000077406	ENSMUST00000104218	snRNA	0	0	0	1	0	0	0	1	0	0	0	0	0	0	0	0	0	0	0	0
Gm25529	ENSMUSG00000093935	ENSMUST00000104850	miRNA	0	0	0	1	0	0	0	1	0	0	0	0	0	0	0	0	0	0	0	0
Gm25545	ENSMUSG00000084622	ENSMUST00000122673	misc_RNA	0	0	0	1	0	0	0	0	0	0	0	0	0	0	0	0	0	0	0	1
Gm26236	ENSMUSG00000093277	ENSMUST00000175536	snoRNA	0	0	0	1	0	0	0	0	0	0	0	0	0	0	0	0	0	0	0	1
Gm26243	ENSMUSG00000095615	ENSMUST00000179260	snRNA	0	0	0	1	0	0	0	0	0	0	0	0	0	0	0	0	0	0	0	1
Gm26359	ENSMUSG00000089498	ENSMUST00000158873	snRNA	0	0	0	1	0	0	0	0	0	0	0	0	0	0	0	0	0	0	0	1
Gm26457	ENSMUSG00000064612	ENSMUST00000082678	snoRNA	0	0	0	1	0	0	0	1	0	0	0	0	0	0	0	0	0	0	0	0
Gm26476	ENSMUSG00000084567	ENSMUST00000122618	misc_RNA	0	0	0	1	0	0	0	1	0	0	0	0	0	0	0	0	0	0	0	0
Gm26484	ENSMUSG00000088643	ENSMUST00000158018	snRNA	0	0	0	1	0	0	0	1	0	0	0	0	0	0	0	0	0	0	0	0
Gm26541	ENSMUSG00000097889	ENSMUST00000181866	lincRNA	0	0	0	1	0	0	0	1	0	0	0	0	0	0	0	0	0	0	0	0
Gm26551	ENSMUSG00000097219	ENSMUST00000181262	lincRNA	0	0	0	1	0	0	0	0	1	0	0	0	0	0	0	0	0	0	0	0
Gm26561	ENSMUSG00000097625	ENSMUST00000180743	lincRNA	0	0	0	2	0	0	0	0	2	0	0	0	0	0	0	0	0	0	0	0
Gm26563	ENSMUSG00000097335	ENSMUST00000181152	lincRNA	0	0	0	1	0	0	0	0	1	0	0	0	0	0	0	0	0	0	0	0
Gm26564	ENSMUSG00000097274	ENSMUST00000181185	lincRNA	0	0	0	1	0	0	0	0	0	0	1	0	0	0	0	0	0	0	0	0
Gm26571	ENSMUSG00000096953	ENSMUST00000181399	protein_coding	0	0	0	1	0	0	0	0	0	0	0	0	0	0	0	0	0	0	0	1
Gm26590	ENSMUSG00000097533	ENSMUST00000180857	lincRNA	0	0	0	1	0	0	0	0	1	0	0	0	0	0	0	0	0	0	0	0
Gm26635	ENSMUSG00000097764	ENSMUST00000181077	lincRNA	0	0	0	1	0	0	0	0	0	0	1	0	0	0	0	0	0	0	0	0
Gm26643	ENSMUSG00000097681	ENSMUST00000180854	lincRNA	0	0	0	1	0	0	0	1	0	0	0	0	0	0	0	0	0	0	0	0
Gm26668	ENSMUSG00000097410	ENSMUST00000181125	lincRNA	0	0	0	2	0	0	0	1	1	0	0	0	0	0	0	0	0	0	0	0
Gm26669	ENSMUSG00000097417	ENSMUST00000181323	lincRNA	0	0	0	1	0	0	0	0	1	0	0	0	0	0	0	0	0	0	0	0
Gm26672	ENSMUSG00000097330	ENSMUST00000180931	lincRNA	0	0	0	1	0	0	0	0	0	0	1	0	0	0	0	0	0	0	0	0
Gm26694	ENSMUSG00000097518	ENSMUST00000180868	lincRNA	0	0	0	1	0	0	0	0	1	0	0	0	0	0	0	0	0	0	0	0
Gm26751	ENSMUSG00000097542	ENSMUST00000181218	lincRNA	0	0	0	1	0	0	0	0	0	0	1	0	0	0	0	0	0	0	0	0
Gm26759	ENSMUSG00000097060	ENSMUST00000181773	antisense	0	0	0	1	0	0	0	1	0	0	0	0	0	0	0	0	0	0	0	0
Gm26807	ENSMUSG00000097484	ENSMUST00000181132	antisense	0	0	0	1	0	0	0	0	0	0	1	0	0	0	0	0	0	0	0	0
Gm26816	ENSMUSG00000097380	ENSMUST00000180679	lincRNA	0	0	0	1	0	0	0	0	1	0	0	0	0	0	0	0	0	0	0	0
Gm26860	ENSMUSG00000097008	ENSMUST00000181674	lincRNA	0	0	0	1	0	0	0	0	0	0	1	0	0	0	0	0	0	0	0	0
Gm26892	ENSMUSG00000097454	ENSMUST00000181695	lincRNA	0	0	0	1	0	0	0	0	1	0	0	0	0	0	0	0	0	0	0	0
Gm26904	ENSMUSG00000097560	ENSMUST00000181301	lincRNA	0	0	0	1	0	0	0	0	1	0	0	0	0	0	0	0	0	0	0	0
Gm26908	ENSMUSG00000097243	ENSMUST00000181856	lincRNA	0	0	0	1	0	0	0	0	0	0	0	0	0	0	0	0	0	0	0	1
Gm26917	ENSMUSG00000097971	ENSMUST00000182520	lincRNA	0	0	0	2	0	0	0	0	0	0	0	0	0	0	0	0	0	0	0	2
Gm26918	ENSMUSG00000097976	ENSMUST00000182496	antisense	0	0	0	2	0	0	0	0	1	0	1	0	0	0	0	0	0	0	0	0
Gm26924	ENSMUSG00000098178	ENSMUST00000182010	lincRNA	0	0	0	2	0	0	0	0	0	0	0	0	0	0	0	0	0	0	0	2
Gm27021	ENSMUSG00000097919	ENSMUST00000181333	protein_coding	0	1	0	0	0	0	0	0	0	0	0	0	0	0	0	0	0	0	1	0
Gm27029	ENSMUSG00000097239	ENSMUST00000107259	protein_coding	2	0	0	0	0	0	0	0	2	0	0	1	1	0	0	0	0	0	0	0
Gm27032	ENSMUSG00000098051	ENSMUST00000183124	lincRNA	0	0	0	1	0	0	0	0	0	0	1	0	0	0	0	0	0	0	0	0
Gm382	ENSMUSG00000062791	ENSMUST00000096332	protein_coding	0	0	1	0	0	0	0	0	0	1	0	0	0	0	0	0	0	0	0	0
Gm438	ENSMUSG00000078504	ENSMUST00000105746	protein_coding	0	0	0	1	1	0	0	0	0	0	0	0	0	0	0	0	0	0	0	0
Gm4736	ENSMUSG00000079276	ENSMUST00000100870	protein_coding	0	1	0	0	0	0	0	0	1	0	0	0	0	1	0	0	0	0	0	0
Gm4744	ENSMUSG00000063252	ENSMUST00000073642	protein_coding	0	0	1	0	0	0	0	0	0	1	0	0	0	0	0	0	0	0	0	0
Gm4788	ENSMUSG00000070594	ENSMUST00000111989	protein_coding	0	0	1	0	0	0	0	0	0	1	0	0	0	0	0	0	0	0	0	0
Gm4847	ENSMUSG00000051081	ENSMUST00000046662	protein_coding	0	0	1	0	0	0	0	0	0	1	0	0	0	0	0	0	0	0	0	0
Gm4877	ENSMUSG00000078177	ENSMUST00000104977	protein_coding	0	0	1	0	0	0	0	0	0	1	0	0	0	0	0	0	0	0	0	0
Gm4907	ENSMUSG00000068113	ENSMUST00000116614	protein_coding	0	0	1	0	0	0	0	0	0	1	0	0	0	0	0	0	0	0	0	0
Gm5097	ENSMUSG00000079342	ENSMUST00000178735	protein_coding	0	0	1	0	0	0	0	0	0	1	0	0	0	0	0	0	0	0	0	0
Gm5105	ENSMUSG00000049349	ENSMUST00000053318	protein_coding	0	0	1	0	0	0	0	0	0	1	0	0	0	0	0	0	0	0	0	0
Gm514	ENSMUSG00000086228	ENSMUST00000147185	protein_coding	0	0	1	0	0	0	0	0	0	1	0	0	0	0	0	0	0	0	0	0
Gm5142	ENSMUSG00000053868	ENSMUST00000066558	protein_coding	0	1	0	0	0	0	0	0	0	0	0	0	0	0	0	0	0	0	1	0
Gm5145	ENSMUSG00000071273	ENSMUST00000095633	protein_coding	0	0	1	0	0	0	0	0	0	1	0	0	0	0	0	0	0	0	0	0
Gm5416	ENSMUSG00000094733	ENSMUST00000089628	protein_coding	0	0	0	1	0	0	0	0	0	0	0	0	0	0	0	0	0	0	0	1
Gm5423	ENSMUSG00000056219	ENSMUST00000168554	protein_coding	0	0	0	1	0	0	0	1	0	0	0	0	0	0	0	0	0	0	0	0
Gm5436	ENSMUSG00000042962	ENSMUST00000058103	processed_pseudogene	0	0	0	1	0	0	0	0	0	0	0	0	0	0	0	0	0	0	0	1
Gm5447	ENSMUSG00000056257	ENSMUST00000070258	protein_coding	0	0	0	1	1	0	0	0	0	0	0	0	0	0	0	0	0	0	0	0
Gm5592	ENSMUSG00000072259	ENSMUST00000097044	protein_coding	0	0	1	0	0	0	0	0	0	1	0	0	0	0	0	0	0	0	0	0
Gm5593	ENSMUSG00000048574	ENSMUST00000155338	processed_pseudogene	0	0	0	1	0	0	0	0	0	0	1	0	0	0	0	0	0	0	0	0
Gm5616	ENSMUSG00000063543	ENSMUST00000165252	protein_coding	0	0	0	1	0	0	0	1	0	0	0	0	0	0	0	0	0	0	0	0
Gm5868	ENSMUSG00000060204	ENSMUST00000031124	protein_coding	0	0	0	1	0	0	0	1	0	0	0	0	0	0	0	0	0	0	0	0
Gm597	ENSMUSG00000048411	ENSMUST00000059937	protein_coding	0	0	1	0	0	0	0	0	0	1	0	0	0	0	0	0	0	0	0	0
Gm6040	ENSMUSG00000071165	ENSMUST00000095430	protein_coding	0	0	0	1	0	0	0	0	1	0	0	0	0	0	0	0	0	0	0	0
Gm6047	ENSMUSG00000091293	ENSMUST00000167221	transcribed_processed_pseudogene	0	0	0	1	0	0	0	0	0	0	0	0	0	0	0	0	0	0	0	1
Gm6091	ENSMUSG00000074026	ENSMUST00000098307	processed_pseudogene	0	0	0	1	0	0	0	1	0	0	0	0	0	0	0	0	0	0	0	0
Gm6116	ENSMUSG00000072874	ENSMUST00000101121	lincRNA	0	1	0	0	0	0	0	0	1	0	0	0	0	1	0	0	0	0	0	0
Gm614	ENSMUSG00000090141	ENSMUST00000101358	protein_coding	0	0	1	0	0	0	0	0	0	1	0	0	0	0	0	0	0	0	0	0
Gm6275	ENSMUSG00000081295	ENSMUST00000118971	processed_pseudogene	0	0	0	1	0	0	0	0	0	0	0	0	0	0	0	0	0	0	0	1
Gm6410	ENSMUSG00000097308	ENSMUST00000181337	lincRNA	0	0	0	1	0	0	0	0	0	0	0	0	0	0	0	0	0	0	0	1
Gm6457	ENSMUSG00000053740	ENSMUST00000066378	processed_pseudogene	0	0	0	1	0	0	0	0	0	0	1	0	0	0	0	0	0	0	0	0
Gm648	ENSMUSG00000064016	ENSMUST00000081133	protein_coding	0	0	1	0	0	0	0	0	0	1	0	0	0	0	0	0	0	0	0	0
Gm6498	ENSMUSG00000063885	ENSMUST00000081029	processed_transcript	0	0	0	1	0	0	0	0	0	0	1	0	0	0	0	0	0	0	0	0
Gm6588	ENSMUSG00000072722	ENSMUST00000100882	protein_coding	0	1	1	0	0	0	0	0	0	1	0	0	0	0	0	0	0	0	1	0
Gm6614	ENSMUSG00000079263	ENSMUST00000181628	protein_coding	1	0	0	0	0	0	0	0	1	0	0	0	1	0	0	0	0	0	0	0
Gm6793	ENSMUSG00000092086	ENSMUST00000071732	protein_coding	0	0	0	1	0	0	0	0	0	0	0	0	0	0	0	0	0	0	0	1
Gm7120	ENSMUSG00000074634	ENSMUST00000099147	protein_coding	0	0	0	1	0	0	0	0	0	0	0	0	0	0	0	0	0	0	0	1
Gm7257	ENSMUSG00000023093	ENSMUST00000041537	protein_coding	0	0	1	0	0	0	0	0	0	1	0	0	0	0	0	0	0	0	0	0
Gm7457	ENSMUSG00000072683	ENSMUST00000100821	antisense	0	0	0	1	0	0	0	0	0	0	1	0	0	0	0	0	0	0	0	0
Gm7461	ENSMUSG00000048484	ENSMUST00000058918	protein_coding	0	1	0	0	0	0	0	0	0	0	0	0	0	0	0	0	0	0	1	0
Gm757	ENSMUSG00000089953	ENSMUST00000091318	protein_coding	0	0	0	1	0	0	0	1	0	0	0	0	0	0	0	0	0	0	0	0
Gm766	ENSMUSG00000048473	ENSMUST00000111768	protein_coding	0	0	1	0	0	0	0	0	0	1	0	0	0	0	0	0	0	0	0	0
Gm8618	ENSMUSG00000073559	ENSMUST00000097570	processed_pseudogene	0	0	0	1	0	0	0	0	0	0	1	0	0	0	0	0	0	0	0	0
Gm8668	ENSMUSG00000084316	ENSMUST00000120559	processed_pseudogene	0	0	0	1	0	0	0	1	0	0	0	0	0	0	0	0	0	0	0	0
Gm867	ENSMUSG00000050157	ENSMUST00000059658	protein_coding	0	0	0	1	0	0	0	1	0	0	0	0	0	0	0	0	0	0	0	0
Gm960	ENSMUSG00000071691	ENSMUST00000177696	protein_coding	0	0	0	1	0	0	0	1	0	0	0	0	0	0	0	0	0	0	0	0
Gm9733	ENSMUSG00000078783	ENSMUST00000108361	protein_coding	0	1	0	1	0	0	0	0	2	0	0	0	0	1	0	0	0	0	0	0
Gm9747	ENSMUSG00000022591	ENSMUST00000023262	protein_coding	0	0	0	1	1	0	0	0	0	0	0	0	0	0	0	0	0	0	0	0
Gm9765	ENSMUSG00000038218	ENSMUST00000043170	protein_coding	0	0	1	0	0	0	0	0	0	1	0	0	0	0	0	0	0	0	0	0
Gm9814	ENSMUSG00000046787	ENSMUST00000058040	protein_coding	0	0	0	1	0	0	0	0	0	0	0	0	0	0	0	0	0	0	0	1
Gm9889	ENSMUSG00000052769	ENSMUST00000064809	pseudogene	0	0	0	1	0	0	0	0	0	0	0	0	0	0	0	0	0	0	0	1
Gm9915	ENSMUSG00000053640	ENSMUST00000066196	protein_coding	1	0	1	0	0	0	0	0	0	1	0	0	0	0	0	0	1	0	0	0
Gm9932	ENSMUSG00000054032	ENSMUST00000066813	protein_coding	0	0	0	1	1	0	0	0	0	0	0	0	0	0	0	0	0	0	0	0
Gm9978	ENSMUSG00000055704	ENSMUST00000069431	protein_coding	0	0	1	0	0	0	0	0	0	1	0	0	0	0	0	0	0	0	0	0
Gm9996	ENSMUSG00000056316	ENSMUST00000070359	protein_coding	0	0	0	1	0	0	0	0	0	0	0	0	0	0	0	0	0	0	0	1
Gmip	ENSMUSG00000036246	ENSMUST00000036074	protein_coding	0	0	0	1	0	0	0	0	0	0	0	0	0	0	0	0	0	0	0	1
Gngt1	ENSMUSG00000029663	ENSMUST00000031673	protein_coding	0	0	1	0	0	0	0	0	0	1	0	0	0	0	0	0	0	0	0	0
Gns	ENSMUSG00000034707	ENSMUST00000040344	protein_coding	0	1	0	0	0	0	0	0	1	0	0	0	0	1	0	0	0	0	0	0
Golga1	ENSMUSG00000026754	ENSMUST00000039165	protein_coding	0	1	0	0	0	0	0	0	0	0	0	0	0	0	0	0	0	0	1	0
Golgb1	ENSMUSG00000034243	ENSMUST00000039855	protein_coding	0	1	0	0	0	0	0	0	0	0	0	0	0	0	0	0	0	0	1	0
Gpat2	ENSMUSG00000046338	ENSMUST00000062211	protein_coding	0	1	0	0	0	0	0	0	1	0	0	0	0	1	0	0	0	0	0	0
Gpatch8	ENSMUSG00000034621	ENSMUST00000143842	protein_coding	0	0	1	0	0	0	0	0	0	1	0	0	0	0	0	0	0	0	0	0
Gpc3	ENSMUSG00000055653	ENSMUST00000069360	protein_coding	0	1	0	0	0	0	0	0	0	0	0	0	0	0	0	0	0	0	1	0
Gpc5	ENSMUSG00000022112	ENSMUST00000176912	protein_coding	0	0	1	0	0	0	0	0	0	1	0	0	0	0	0	0	0	0	0	0
Gpcpd1	ENSMUSG00000027346	ENSMUST00000060955	protein_coding	0	0	0	1	0	0	0	0	1	0	0	0	0	0	0	0	0	0	0	0
Gpd1l	ENSMUSG00000050627	ENSMUST00000146623	protein_coding	0	0	1	0	0	0	0	0	0	1	0	0	0	0	0	0	0	0	0	0
Gpr1	ENSMUSG00000046856	ENSMUST00000050536	protein_coding	0	0	1	0	0	0	0	0	0	1	0	0	0	0	0	0	0	0	0	0
Gpr101	ENSMUSG00000036357	ENSMUST00000057645	protein_coding	0	0	1	0	0	0	0	0	0	1	0	0	0	0	0	0	0	0	0	0
Gpr108	ENSMUSG00000005823	ENSMUST00000005975	protein_coding	0	0	0	2	0	0	0	0	1	0	0	0	0	0	0	0	0	0	0	1
Gpr112	ENSMUSG00000053852	ENSMUST00000153784	protein_coding	0	1	2	0	0	0	0	0	0	2	0	0	0	0	0	0	0	0	1	0
Gpr116	ENSMUSG00000056492	ENSMUST00000113599	protein_coding	2	0	0	0	0	0	0	0	0	0	0	0	0	0	0	2	0	0	0	0
Gpr124	ENSMUSG00000031486	ENSMUST00000033876	protein_coding	0	0	1	1	0	0	0	0	1	1	0	0	0	0	0	0	0	0	0	0
Gpr125	ENSMUSG00000029090	ENSMUST00000030971	protein_coding	0	0	1	0	0	0	0	0	0	1	0	0	0	0	0	0	0	0	0	0
Gpr142	ENSMUSG00000034677	ENSMUST00000106584	protein_coding	0	1	0	0	0	0	0	0	0	0	0	0	0	0	0	0	0	0	1	0
Gpr151	ENSMUSG00000042816	ENSMUST00000054738	protein_coding	0	0	1	0	0	0	0	0	0	1	0	0	0	0	0	0	0	0	0	0
Gpr152	ENSMUSG00000044724	ENSMUST00000096338	protein_coding	0	1	0	0	0	0	0	0	0	0	0	0	0	0	0	0	0	0	1	0
Gpr153	ENSMUSG00000042804	ENSMUST00000055754	protein_coding	0	0	1	0	0	0	0	0	0	1	0	0	0	0	0	0	0	0	0	0
Gpr155	ENSMUSG00000041762	ENSMUST00000076463	protein_coding	0	0	1	0	0	0	0	0	0	1	0	0	0	0	0	0	0	0	0	0
Gpr156	ENSMUSG00000046961	ENSMUST00000061274	protein_coding	1	0	1	0	0	0	0	0	0	1	0	0	0	0	0	1	0	0	0	0
Gpr179	ENSMUSG00000070337	ENSMUST00000093942	protein_coding	0	0	1	0	0	0	0	0	0	1	0	0	0	0	0	0	0	0	0	0
Gpr20	ENSMUSG00000045281	ENSMUST00000064166	protein_coding	0	0	1	0	0	0	0	0	0	1	0	0	0	0	0	0	0	0	0	0
Gpr37l1	ENSMUSG00000026424	ENSMUST00000027682	protein_coding	0	0	1	0	0	0	0	0	0	1	0	0	0	0	0	0	0	0	0	0
Gpr65	ENSMUSG00000021886	ENSMUST00000075072	protein_coding	0	1	0	0	0	0	0	0	0	0	0	0	0	0	0	0	0	0	1	0
Gpr98	ENSMUSG00000069170	ENSMUST00000095585	protein_coding	0	3	2	0	0	0	0	0	0	2	0	0	0	0	0	0	0	0	3	0
Gprc5c	ENSMUSG00000051043	ENSMUST00000053361	protein_coding	0	0	0	1	0	0	0	0	1	0	0	0	0	0	0	0	0	0	0	0
Gprc6a	ENSMUSG00000019905	ENSMUST00000020062	protein_coding	0	0	1	0	0	0	0	0	0	1	0	0	0	0	0	0	0	0	0	0
Gprin1	ENSMUSG00000069227	ENSMUST00000099506	protein_coding	0	0	1	0	0	0	0	0	0	1	0	0	0	0	0	0	0	0	0	0
Gprin2	ENSMUSG00000071531	ENSMUST00000096019	protein_coding	0	1	0	0	0	0	0	0	0	0	0	0	0	0	0	0	0	0	1	0
Gprin3	ENSMUSG00000045441	ENSMUST00000051065	protein_coding	0	0	2	0	0	0	0	0	0	2	0	0	0	0	0	0	0	0	0	0
Gpx4	ENSMUSG00000075706	ENSMUST00000097227	protein_coding	0	0	0	1	0	0	0	1	0	0	0	0	0	0	0	0	0	0	0	0
Gramd1a	ENSMUSG00000001248	ENSMUST00000001280	protein_coding	0	1	0	0	0	0	0	0	1	0	0	0	0	1	0	0	0	0	0	0
Grb10	ENSMUSG00000020176	ENSMUST00000093321	protein_coding	0	1	0	1	0	0	0	0	1	0	0	0	0	0	0	0	0	0	1	0
Greb1	ENSMUSG00000036523	ENSMUST00000048064	protein_coding	0	0	1	0	0	0	0	0	0	1	0	0	0	0	0	0	0	0	0	0
Greb1l	ENSMUSG00000042942	ENSMUST00000048977	protein_coding	0	0	0	1	0	0	0	0	1	0	0	0	0	0	0	0	0	0	0	0
Grhl1	ENSMUSG00000020656	ENSMUST00000085553	protein_coding	0	1	1	0	0	0	0	0	0	1	0	0	0	0	0	0	0	0	1	0
Grhl3	ENSMUSG00000037188	ENSMUST00000105855	protein_coding	0	1	0	1	0	0	0	0	1	0	0	0	0	0	0	0	0	0	1	0
Gria1	ENSMUSG00000020524	ENSMUST00000036315	protein_coding	0	0	2	0	0	0	0	0	0	2	0	0	0	1	0	0	0	0	0	0
Grid1	ENSMUSG00000041078	ENSMUST00000043349	protein_coding	0	0	1	0	0	0	0	0	0	1	0	0	0	0	0	0	0	0	0	0
Grid2	ENSMUSG00000071424	ENSMUST00000095852	protein_coding	0	0	1	0	0	0	0	0	0	1	0	0	0	0	0	0	0	0	0	0
Grin2a	ENSMUSG00000059003	ENSMUST00000032331	protein_coding	0	2	0	0	0	0	0	0	0	0	0	0	0	0	0	0	0	0	2	0
Grin2b	ENSMUSG00000030209	ENSMUST00000053880	protein_coding	1	1	0	0	0	0	0	0	0	0	0	0	0	0	0	1	0	0	1	0
Grin3b	ENSMUSG00000035745	ENSMUST00000045085	protein_coding	0	0	0	1	0	0	0	1	0	0	0	0	0	0	0	0	0	0	0	0
Grip2	ENSMUSG00000030098	ENSMUST00000162300	protein_coding	0	1	0	0	0	0	0	0	0	0	0	0	0	1	0	0	0	0	1	0
Grm4	ENSMUSG00000063239	ENSMUST00000118161	protein_coding	0	0	1	1	0	0	0	1	0	1	0	0	0	0	0	0	0	0	0	0
Grm7	ENSMUSG00000056755	ENSMUST00000071076	protein_coding	0	0	2	0	0	0	0	0	0	2	0	0	0	0	0	0	0	0	0	0
Gsap	ENSMUSG00000039934	ENSMUST00000036031	protein_coding	1	0	0	0	0	0	0	0	0	0	0	0	0	0	0	1	0	0	0	0
Gsc2	ENSMUSG00000022738	ENSMUST00000012279	protein_coding	0	0	0	1	0	0	0	1	0	0	0	0	0	0	0	0	0	0	0	0
Gstcd	ENSMUSG00000028018	ENSMUST00000029651	protein_coding	0	0	1	0	0	0	0	0	0	1	0	0	0	0	0	0	0	0	0	0
Gstk1	ENSMUSG00000029864	ENSMUST00000031897	protein_coding	0	0	0	1	0	0	0	0	1	0	0	0	0	0	0	0	0	0	0	0
Gsto2	ENSMUSG00000025069	ENSMUST00000056159	protein_coding	0	1	0	0	0	0	0	0	0	0	0	0	0	0	0	0	0	0	1	0
Gtf2h3	ENSMUSG00000029387	ENSMUST00000031333	protein_coding	0	0	0	2	0	0	1	0	1	0	0	0	0	0	0	0	0	0	0	0
Gtf3c1	ENSMUSG00000032777	ENSMUST00000055506	protein_coding	0	0	0	1	0	0	0	0	1	0	0	0	0	0	0	0	0	0	0	0
Guca1a	ENSMUSG00000023982	ENSMUST00000059348	protein_coding	0	0	1	0	0	0	0	0	0	1	0	0	0	0	0	0	0	0	0	0
Guca1b	ENSMUSG00000023979	ENSMUST00000145462	protein_coding	0	0	1	0	0	0	0	0	0	1	0	0	0	0	0	0	0	0	0	0
Gucy1b2	ENSMUSG00000021933	ENSMUST00000022501	protein_coding	0	0	2	0	0	0	0	0	0	2	0	0	0	0	0	0	0	0	0	0
Gucy2g	ENSMUSG00000055523	ENSMUST00000069183	protein_coding	0	0	0	1	0	0	0	0	1	0	0	0	0	0	0	0	0	0	0	0
Gyk	ENSMUSG00000025059	ENSMUST00000113978	protein_coding	0	0	0	1	0	0	0	0	1	0	0	0	0	0	0	0	0	0	0	0
Gypa	ENSMUSG00000051839	ENSMUST00000063359	protein_coding	0	1	0	0	0	0	0	0	0	0	0	0	0	0	0	0	0	0	1	0
Gys2	ENSMUSG00000030244	ENSMUST00000032371	protein_coding	0	0	1	0	0	0	0	0	0	1	0	0	0	0	0	0	0	0	0	0
H2-DMb1	ENSMUSG00000079547	ENSMUST00000114232	protein_coding	0	0	0	1	0	0	0	0	0	0	0	0	0	0	0	0	0	0	0	1
H2-DMb2	ENSMUSG00000037548	ENSMUST00000041982	protein_coding	0	1	0	0	0	0	0	0	1	0	0	0	0	1	0	0	0	0	0	0
H2-K1	ENSMUSG00000061232	ENSMUST00000025181	protein_coding	1	0	0	0	0	0	0	0	0	0	0	0	0	0	0	1	0	0	0	0
H2-M10.1	ENSMUSG00000024448	ENSMUST00000025322	protein_coding	0	0	1	0	0	0	0	0	0	1	0	0	0	0	0	0	0	0	0	0
H2-Q1	ENSMUSG00000079507	ENSMUST00000073208	protein_coding	0	0	0	1	0	0	0	0	0	0	0	0	0	0	0	0	0	0	0	1
H2-Q7	ENSMUSG00000060550	ENSMUST00000071951	protein_coding	0	0	1	0	0	0	0	0	0	1	0	0	0	0	0	0	0	0	0	0
H2afx	ENSMUSG00000049932	ENSMUST00000052686	protein_coding	0	0	1	0	0	0	0	0	0	1	0	0	0	0	0	0	0	0	0	0
H2bfm	ENSMUSG00000048155	ENSMUST00000059808	protein_coding	0	0	0	1	1	0	0	0	0	0	0	0	0	0	0	0	0	0	0	0
H6pd	ENSMUSG00000028980	ENSMUST00000030830	protein_coding	1	0	0	0	0	0	0	0	0	0	0	0	0	0	0	1	0	0	0	0
HOTAIRM1_1	ENSMUSG00000098537	ENSMUST00000184778	misc_RNA	0	0	0	1	0	0	0	0	0	0	0	0	0	0	0	0	0	0	0	1
HOTAIRM1_2	ENSMUSG00000099068	ENSMUST00000183920	misc_RNA	0	0	0	1	0	0	0	0	0	0	0	0	0	0	0	0	0	0	0	1
HOTAIRM1_4	ENSMUSG00000098536	ENSMUST00000184680	misc_RNA	0	0	0	1	0	0	0	0	0	0	0	0	0	0	0	0	0	0	0	1
HOTTIP_1	ENSMUSG00000098484	ENSMUST00000185179	misc_RNA	0	0	0	3	0	0	0	0	0	0	0	0	0	0	0	0	0	0	0	3
HOTTIP_2	ENSMUSG00000099173	ENSMUST00000185112	misc_RNA	0	0	0	3	0	0	0	0	0	0	0	0	0	0	0	0	0	0	0	3
HOTTIP_3	ENSMUSG00000099229	ENSMUST00000184418	misc_RNA	0	0	0	3	0	0	0	0	0	0	0	0	0	0	0	0	0	0	0	3
Habp2	ENSMUSG00000025075	ENSMUST00000078284	protein_coding	0	0	1	1	0	0	0	0	1	1	0	0	0	0	0	0	0	0	0	0
Hapln4	ENSMUSG00000007594	ENSMUST00000007738	protein_coding	0	0	0	1	0	0	0	0	1	0	0	0	0	0	0	0	0	0	0	0
Havcr2	ENSMUSG00000020399	ENSMUST00000020668	protein_coding	0	1	0	1	0	1	1	0	0	0	0	0	0	0	0	0	0	0	0	0
Hbb-bh1	ENSMUSG00000052217	ENSMUST00000063957	protein_coding	0	0	0	1	0	0	0	1	0	0	0	0	0	0	0	0	0	0	0	0
Hbb-bh2	ENSMUSG00000078621	ENSMUST00000106866	protein_coding	0	0	1	0	0	0	0	0	0	1	0	0	0	0	0	0	0	0	0	0
Hbs1l	ENSMUSG00000019977	ENSMUST00000020153	protein_coding	0	0	0	2	0	0	0	0	2	0	0	0	0	0	0	0	0	0	0	0
Hc	ENSMUSG00000026874	ENSMUST00000028233	protein_coding	0	0	2	0	0	0	0	0	0	2	0	0	0	0	0	0	0	0	0	0
Hcfc1	ENSMUSG00000031386	ENSMUST00000114372	protein_coding	0	1	0	0	0	0	0	0	0	0	0	0	0	0	0	0	0	0	1	0
Hck	ENSMUSG00000003283	ENSMUST00000003370	protein_coding	0	0	0	1	0	0	0	0	1	0	0	0	0	0	0	0	0	0	0	0
Hdac11	ENSMUSG00000034245	ENSMUST00000041736	protein_coding	0	2	0	1	0	1	1	0	0	0	0	0	0	0	0	0	0	0	1	0
Hdac5	ENSMUSG00000008855	ENSMUST00000008999	protein_coding	0	0	0	1	0	0	0	0	1	0	0	0	0	0	0	0	0	0	0	0
Hdgfrp2	ENSMUSG00000002833	ENSMUST00000002911	protein_coding	0	0	1	0	0	0	0	0	0	1	0	0	0	0	0	0	0	0	0	0
Hecw1	ENSMUSG00000021301	ENSMUST00000110516	protein_coding	0	1	0	0	0	0	0	0	1	0	0	0	0	1	0	0	0	0	0	0
Hecw2	ENSMUSG00000042807	ENSMUST00000087659	protein_coding	0	0	1	0	0	0	0	0	0	1	0	0	0	0	0	0	0	0	0	0
Hepacam	ENSMUSG00000046240	ENSMUST00000051839	protein_coding	0	0	1	0	0	0	0	0	0	1	0	0	0	0	0	0	0	0	0	0
Herc1	ENSMUSG00000038664	ENSMUST00000042824	protein_coding	1	0	1	0	0	0	0	0	1	1	0	1	0	0	0	0	0	0	0	0
Herpud2	ENSMUSG00000008429	ENSMUST00000008573	protein_coding	0	0	1	0	0	0	0	0	0	1	0	0	0	0	0	0	0	0	0	0
Hexim2	ENSMUSG00000043372	ENSMUST00000062530	protein_coding	0	1	0	0	0	0	0	0	0	0	0	0	0	0	0	0	0	0	1	0
Hfe	ENSMUSG00000006611	ENSMUST00000091706	protein_coding	0	1	0	0	0	0	0	0	0	0	0	0	0	0	0	0	0	0	1	0
Hgd	ENSMUSG00000022821	ENSMUST00000160847	protein_coding	0	1	0	0	0	0	0	0	0	0	0	0	0	0	0	0	0	0	1	0
Hgs	ENSMUSG00000025793	ENSMUST00000026900	protein_coding	1	0	0	0	0	0	0	0	1	0	0	0	1	0	0	0	0	0	0	0
Hhatl	ENSMUSG00000032523	ENSMUST00000035110	protein_coding	0	0	1	0	0	0	0	0	0	1	0	0	0	0	0	0	0	0	0	0
Hhla1	ENSMUSG00000072511	ENSMUST00000100584	protein_coding	0	0	1	1	0	0	0	0	1	1	0	0	0	0	0	0	0	0	0	0
Hic2	ENSMUSG00000050240	ENSMUST00000090190	protein_coding	0	0	1	0	0	0	0	0	0	1	0	0	0	0	0	0	0	0	0	0
Hid1	ENSMUSG00000034586	ENSMUST00000106542	protein_coding	0	0	2	0	0	0	0	0	0	2	0	0	0	0	0	0	0	0	0	0
Hip1	ENSMUSG00000039959	ENSMUST00000060311	protein_coding	0	0	2	0	0	0	0	0	0	2	0	0	0	0	0	0	0	0	0	0
Hipk3	ENSMUSG00000027177	ENSMUST00000111125	protein_coding	0	0	1	0	0	0	0	0	0	1	0	0	0	0	0	0	0	0	0	0
Hist1h1e	ENSMUSG00000051627	ENSMUST00000062045	protein_coding	0	0	0	1	0	0	0	0	0	0	0	0	0	0	0	0	0	0	0	1
Hist1h2ai	ENSMUSG00000071516	ENSMUST00000070124	protein_coding	0	0	0	1	0	0	0	1	0	0	0	0	0	0	0	0	0	0	0	0
Hist1h2aj	ENSMUSG00000080076	ENSMUST00000165638	unprocessed_pseudogene	0	0	0	1	0	0	0	0	1	0	0	0	0	0	0	0	0	0	0	0
Hist1h2be	ENSMUSG00000047246	ENSMUST00000051091	protein_coding	0	0	0	1	0	0	0	0	0	0	0	0	0	0	0	0	0	0	0	1
Hist1h2bm	ENSMUSG00000096807	ENSMUST00000110476	protein_coding	0	0	0	1	0	0	0	0	0	0	0	0	0	0	0	0	0	0	0	1
Hist1h3h	ENSMUSG00000069312	ENSMUST00000091754	protein_coding	0	0	0	1	0	0	0	1	0	0	0	0	0	0	0	0	0	0	0	0
Hjurp	ENSMUSG00000044783	ENSMUST00000054674	protein_coding	0	3	8	13	0	0	1	5	7	8	0	0	0	1	0	0	0	0	3	0
Hmbs	ENSMUSG00000032126	ENSMUST00000077353	protein_coding	0	0	0	1	0	0	0	1	0	0	0	0	0	0	0	0	0	0	0	0
Hmcn1	ENSMUSG00000066842	ENSMUST00000074783	protein_coding	0	1	2	0	0	0	0	0	0	2	0	0	0	0	0	0	0	0	1	0
Hmcn2	ENSMUSG00000055632	ENSMUST00000113532	protein_coding	0	1	0	0	0	0	0	0	0	0	0	0	0	0	0	0	0	0	1	0
Hmha1	ENSMUSG00000035697	ENSMUST00000105373	protein_coding	0	0	2	0	0	0	0	0	0	2	0	0	0	0	0	0	0	0	0	0
Hnf1a	ENSMUSG00000029556	ENSMUST00000031535	protein_coding	0	0	0	1	0	0	0	1	0	0	0	0	0	0	0	0	0	0	0	0
Hoxa1	ENSMUSG00000029844	ENSMUST00000000964	protein_coding	0	0	1	0	0	0	0	0	0	1	0	0	0	0	0	0	0	0	0	0
Hoxa13	ENSMUSG00000038203	ENSMUST00000047993	protein_coding	1	0	2	0	0	0	0	0	0	2	0	0	0	0	0	1	0	0	0	0
Hoxa9	ENSMUSG00000038227	ENSMUST00000048680	protein_coding	0	0	0	1	0	0	1	0	0	0	0	0	0	0	0	0	0	0	0	0
Hoxb1	ENSMUSG00000018973	ENSMUST00000019117	protein_coding	0	0	1	0	0	0	0	0	0	1	0	0	0	0	0	0	0	0	0	0
Hoxb2	ENSMUSG00000075588	ENSMUST00000100523	protein_coding	0	0	1	0	0	0	0	0	0	1	0	0	0	0	0	0	0	0	0	0
Hoxb7	ENSMUSG00000038721	ENSMUST00000049352	protein_coding	0	0	1	0	0	0	0	0	0	1	0	0	0	0	0	0	0	0	0	0
Hoxb8	ENSMUSG00000056648	ENSMUST00000052650	protein_coding	0	0	0	1	0	0	0	1	0	0	0	0	0	0	0	0	0	0	0	0
Hoxd10	ENSMUSG00000050368	ENSMUST00000061745	protein_coding	0	0	0	1	0	0	0	1	0	0	0	0	0	0	0	0	0	0	0	0
Hoxd9	ENSMUSG00000043342	ENSMUST00000059272	protein_coding	0	0	1	0	0	0	0	0	0	1	0	0	0	0	0	0	0	0	0	0
Hp1bp3	ENSMUSG00000028759	ENSMUST00000030541	protein_coding	0	0	1	0	0	0	0	0	0	1	0	0	0	0	0	0	0	0	0	0
Hpx	ENSMUSG00000030895	ENSMUST00000033185	protein_coding	0	1	0	0	0	0	0	0	0	0	0	0	0	0	0	0	0	0	1	0
Hrg	ENSMUSG00000022877	ENSMUST00000023590	protein_coding	0	0	1	0	0	0	0	0	0	1	0	0	0	0	0	0	0	0	0	0
Hsd11b1	ENSMUSG00000016194	ENSMUST00000016338	protein_coding	0	1	0	0	0	0	0	0	0	0	0	0	0	0	0	0	0	0	1	0
Hsd17b12	ENSMUSG00000027195	ENSMUST00000028619	protein_coding	0	0	0	1	0	0	1	0	0	0	0	0	0	0	0	0	0	0	0	0
Hsd17b13	ENSMUSG00000034528	ENSMUST00000048118	protein_coding	0	0	1	0	0	0	0	0	0	1	0	0	0	0	0	0	0	0	0	0
Hsd3b3	ENSMUSG00000062410	ENSMUST00000090743	protein_coding	0	0	1	0	0	0	0	0	0	1	0	0	0	0	0	0	0	0	0	0
Hsd3b6	ENSMUSG00000027869	ENSMUST00000029463	protein_coding	0	0	1	0	0	0	0	0	0	1	0	0	0	0	0	0	0	0	0	0
Hspb6	ENSMUSG00000036854	ENSMUST00000044048	protein_coding	0	0	0	1	0	0	0	1	0	0	0	0	0	0	0	0	0	0	0	0
Hspg2	ENSMUSG00000028763	ENSMUST00000171332	protein_coding	0	0	0	1	0	0	0	0	1	0	0	0	0	0	0	0	0	0	0	0
Htr1a	ENSMUSG00000021721	ENSMUST00000022235	protein_coding	0	0	0	1	1	0	0	0	0	0	0	0	0	0	0	0	0	0	0	0
Htr2c	ENSMUSG00000041380	ENSMUST00000036303	protein_coding	0	0	1	0	0	0	0	0	0	1	0	0	0	1	0	0	0	0	0	0
Htr3b	ENSMUSG00000008590	ENSMUST00000008734	protein_coding	0	0	1	0	0	0	0	0	0	1	0	0	0	0	0	0	0	0	0	0
Htra2	ENSMUSG00000068329	ENSMUST00000089645	protein_coding	0	0	0	3	0	0	0	3	0	0	0	0	0	0	0	0	0	0	0	0
Htra3	ENSMUSG00000029096	ENSMUST00000087629	protein_coding	0	0	0	1	0	0	0	0	1	0	0	0	0	0	0	0	0	0	0	0
Htra4	ENSMUSG00000037406	ENSMUST00000084031	protein_coding	0	0	0	1	0	0	0	0	0	0	0	0	0	0	0	0	0	0	0	1
Htt	ENSMUSG00000029104	ENSMUST00000080036	protein_coding	0	0	1	0	0	0	0	0	0	1	0	0	0	1	0	0	0	0	0	0
Hunk	ENSMUSG00000053414	ENSMUST00000065856	protein_coding	0	0	1	0	0	0	0	0	0	1	0	0	0	1	0	0	0	0	0	0
Hyal1	ENSMUSG00000010051	ENSMUST00000010195	protein_coding	0	0	0	1	0	0	0	1	0	0	0	0	0	0	0	0	0	0	0	0
Hyal3	ENSMUSG00000036091	ENSMUST00000040059	protein_coding	0	0	0	1	0	0	0	0	1	0	0	0	0	0	0	0	0	0	0	0
Hyal5	ENSMUSG00000029678	ENSMUST00000031689	protein_coding	0	1	0	0	0	0	0	0	0	0	0	0	0	0	0	0	0	0	1	0
Hydin	ENSMUSG00000059854	ENSMUST00000043141	protein_coding	0	2	0	2	0	0	0	0	2	0	0	0	0	0	0	0	0	0	2	0
Hyou1	ENSMUSG00000032115	ENSMUST00000066601	protein_coding	0	0	1	0	0	0	0	0	0	1	0	0	0	0	0	0	0	0	0	0
I830134H01Rik	ENSMUSG00000069554	ENSMUST00000181592	lincRNA	0	0	0	1	0	0	0	0	0	0	1	0	0	0	0	0	0	0	0	0
Idh3g	ENSMUSG00000002010	ENSMUST00000052761	protein_coding	0	0	0	2	0	0	0	2	0	0	0	0	0	0	0	0	0	0	0	0
Iffo1	ENSMUSG00000038271	ENSMUST00000051171	protein_coding	1	0	0	0	0	0	0	0	0	0	0	0	0	0	0	1	0	0	0	0
Ifi204	ENSMUSG00000073489	ENSMUST00000111214	protein_coding	0	0	0	1	1	0	0	0	0	0	0	0	0	0	0	0	0	0	0	0
Ifrd2	ENSMUSG00000010048	ENSMUST00000010192	protein_coding	0	0	0	1	0	0	0	0	0	0	0	0	0	0	0	0	0	0	0	1
Ift140	ENSMUSG00000024169	ENSMUST00000024983	protein_coding	1	0	0	1	0	0	0	0	1	0	0	0	0	0	0	1	0	0	0	0
Igdcc4	ENSMUSG00000032816	ENSMUST00000077696	protein_coding	0	0	1	0	0	0	0	0	0	1	0	0	0	0	0	0	0	0	0	0
Igfn1	ENSMUSG00000051985	ENSMUST00000166193	protein_coding	0	0	1	0	0	0	0	0	0	1	0	0	0	0	0	0	0	0	0	0
Ighe	ENSMUSG00000087642	ENSMUST00000137336	protein_coding	0	0	1	0	0	0	0	0	0	1	0	0	0	0	0	0	0	0	0	0
Ighg3	ENSMUSG00000076615	ENSMUST00000103423	IG_C_gene	0	0	1	0	0	0	0	0	0	1	0	0	0	0	0	0	0	0	0	0
Ighv1-59	ENSMUSG00000095197	ENSMUST00000103530	protein_coding	0	1	0	0	0	0	0	0	0	0	0	0	0	0	0	0	0	0	1	0
Ighv5-15	ENSMUSG00000094134	ENSMUST00000103457	protein_coding	0	0	0	1	0	0	0	0	0	0	0	0	0	0	0	0	0	0	0	1
Ighv5-4	ENSMUSG00000095612	ENSMUST00000103444	protein_coding	0	0	0	1	0	0	0	0	0	0	0	0	0	0	0	0	0	0	0	1
Ighv9-2	ENSMUSG00000094102	ENSMUST00000103472	protein_coding	0	0	1	0	0	0	0	0	0	1	0	0	0	0	0	0	0	0	0	0
Igkv4-90	ENSMUSG00000076533	ENSMUST00000103334	protein_coding	0	0	0	1	0	0	0	0	1	0	0	0	0	0	0	0	0	0	0	0
Igkv9-124	ENSMUSG00000096632	ENSMUST00000103312	protein_coding	0	0	1	0	0	0	0	0	0	1	0	0	0	0	0	0	0	0	0	0
Igsf10	ENSMUSG00000036334	ENSMUST00000039419	protein_coding	0	0	1	0	0	0	0	0	0	1	0	0	0	0	0	0	0	0	0	0
Igsf21	ENSMUSG00000040972	ENSMUST00000039331	protein_coding	0	0	0	1	0	0	0	0	1	0	0	0	0	0	0	0	0	0	0	0
Igsf5	ENSMUSG00000000159	ENSMUST00000113794	protein_coding	0	0	0	1	0	0	0	1	0	0	0	0	0	0	0	0	0	0	0	0
Igsf9b	ENSMUSG00000034275	ENSMUST00000133213	protein_coding	0	1	0	0	0	0	0	0	1	0	0	0	0	1	0	0	0	0	0	0
Il17rc	ENSMUSG00000030281	ENSMUST00000058300	protein_coding	0	0	0	1	0	0	0	0	0	0	0	0	0	0	0	0	0	0	0	1
Il17re	ENSMUSG00000043088	ENSMUST00000058548	protein_coding	0	1	0	1	0	0	0	0	1	0	0	0	0	0	0	0	0	0	1	0
Il1rl1	ENSMUSG00000026069	ENSMUST00000053043	protein_coding	0	0	1	0	0	0	0	0	0	1	0	0	0	0	0	0	0	0	0	0
Il27ra	ENSMUSG00000005465	ENSMUST00000005601	protein_coding	0	0	0	1	0	0	0	1	0	0	0	0	0	0	0	0	0	0	0	0
Il2rg	ENSMUSG00000031304	ENSMUST00000033664	protein_coding	0	0	0	1	0	0	0	1	0	0	0	0	0	0	0	0	0	0	0	0
Ildr1	ENSMUSG00000022900	ENSMUST00000023617	protein_coding	0	0	0	1	0	0	0	0	1	0	0	0	0	0	0	0	0	0	0	0
Ildr2	ENSMUSG00000040612	ENSMUST00000111416	protein_coding	0	0	0	1	0	0	0	0	1	0	0	0	0	0	0	0	0	0	0	0
Ilf3	ENSMUSG00000032178	ENSMUST00000067646	protein_coding	0	0	1	0	0	0	0	0	0	1	0	0	0	0	0	0	0	0	0	0
Impa1	ENSMUSG00000027531	ENSMUST00000065938	protein_coding	0	0	0	1	0	0	0	0	0	0	0	0	0	0	0	0	0	0	0	1
Impdh1	ENSMUSG00000003500	ENSMUST00000162739	protein_coding	0	0	1	0	0	0	0	0	0	1	0	0	0	1	0	0	0	0	0	0
Ing2	ENSMUSG00000063049	ENSMUST00000080353	protein_coding	0	0	0	1	0	0	0	0	0	0	0	0	0	0	0	0	0	0	0	1
Ino80d	ENSMUSG00000040865	ENSMUST00000165066	protein_coding	0	0	1	0	0	0	0	0	0	1	0	0	0	0	0	0	0	0	0	0
Inpp5b	ENSMUSG00000028894	ENSMUST00000094782	protein_coding	0	0	1	0	0	0	0	0	0	1	0	0	0	0	0	0	0	0	0	0
Inpp5f	ENSMUSG00000042105	ENSMUST00000043138	protein_coding	0	0	0	1	0	0	0	0	1	0	0	0	0	0	0	0	0	0	0	0
Insc	ENSMUSG00000048782	ENSMUST00000117543	protein_coding	0	0	2	0	0	0	0	0	0	2	0	0	0	0	0	0	0	0	0	0
Insig2	ENSMUSG00000003721	ENSMUST00000003818	protein_coding	1	0	0	0	0	0	0	0	0	0	0	0	0	0	0	1	0	0	0	0
Insl3	ENSMUSG00000079019	ENSMUST00000034261	protein_coding	0	0	0	1	0	0	0	0	0	0	0	0	0	0	0	0	0	0	0	1
Insl6	ENSMUSG00000050957	ENSMUST00000052380	protein_coding	0	0	1	0	0	0	0	0	0	1	0	0	0	0	0	0	0	0	0	0
Ints1	ENSMUSG00000029547	ENSMUST00000072607	protein_coding	0	0	1	0	0	0	0	0	0	1	0	0	0	0	0	0	0	0	0	0
Ints10	ENSMUSG00000031864	ENSMUST00000070713	protein_coding	0	0	1	0	0	0	0	0	0	1	0	0	0	0	0	0	0	0	0	0
Ints7	ENSMUSG00000037461	ENSMUST00000045450	protein_coding	0	1	1	0	0	0	0	0	0	1	0	0	0	0	0	0	0	0	1	0
Intu	ENSMUSG00000060798	ENSMUST00000091186	protein_coding	0	0	0	1	0	0	0	1	0	0	0	0	0	0	0	0	0	0	0	0
Ipo5	ENSMUSG00000030662	ENSMUST00000032898	protein_coding	0	1	1	1	0	0	0	0	1	1	0	0	0	0	0	0	0	0	1	0
Iqcf3	ENSMUSG00000023577	ENSMUST00000062917	protein_coding	0	0	0	1	0	0	0	0	1	0	0	0	0	0	0	0	0	0	0	0
Iqcf5	ENSMUSG00000066382	ENSMUST00000085113	protein_coding	0	0	1	0	0	0	0	0	0	1	0	0	0	0	0	0	0	0	0	0
Iqcf6	ENSMUSG00000091129	ENSMUST00000171091	protein_coding	0	0	1	0	0	0	0	0	0	1	0	0	0	0	0	0	0	0	0	0
Iqgap1	ENSMUSG00000030536	ENSMUST00000167377	protein_coding	0	0	1	0	0	0	0	0	0	1	0	0	0	0	0	0	0	0	0	0
Iqgap2	ENSMUSG00000021676	ENSMUST00000068603	protein_coding	0	0	1	0	0	0	0	0	0	1	0	0	0	0	0	0	0	0	0	0
Iqgap3	ENSMUSG00000028068	ENSMUST00000071812	protein_coding	0	1	0	0	0	0	0	0	0	0	0	0	0	0	0	0	0	0	1	0
Iqsec2	ENSMUSG00000041115	ENSMUST00000112605	protein_coding	0	1	0	0	0	0	0	0	0	0	0	0	0	0	0	0	0	0	1	0
Iqsec3	ENSMUSG00000040797	ENSMUST00000046373	protein_coding	0	0	2	1	0	0	0	0	1	2	0	0	0	0	0	0	0	0	0	0
Iqub	ENSMUSG00000046192	ENSMUST00000052277	protein_coding	0	0	1	0	0	0	0	0	0	1	0	0	0	0	0	0	0	0	0	0
Irak1	ENSMUSG00000031392	ENSMUST00000033769	protein_coding	0	1	0	0	0	0	0	0	0	0	0	0	0	0	0	0	0	0	1	0
Irak3	ENSMUSG00000020227	ENSMUST00000020448	protein_coding	0	0	1	0	0	0	0	0	0	1	0	0	0	0	0	0	0	0	0	0
Irak4	ENSMUSG00000059883	ENSMUST00000074936	protein_coding	0	0	1	0	0	0	0	0	0	1	0	0	0	0	0	0	0	0	0	0
Irf1	ENSMUSG00000018899	ENSMUST00000019043	protein_coding	0	0	0	1	0	0	0	0	1	0	0	0	0	0	0	0	0	0	0	0
Irf2bp2	ENSMUSG00000051495	ENSMUST00000054960	protein_coding	0	0	1	0	0	0	0	0	0	1	0	0	0	0	0	0	0	0	0	0
Irf2bpl	ENSMUSG00000034168	ENSMUST00000038422	protein_coding	0	1	0	0	0	0	0	0	0	0	0	0	0	0	0	0	0	0	1	0
Irf9	ENSMUSG00000002325	ENSMUST00000134863	protein_coding	0	1	0	0	0	0	0	0	1	0	0	0	0	1	0	0	0	0	0	0
Irs1	ENSMUSG00000055980	ENSMUST00000069799	protein_coding	0	0	1	1	1	0	0	0	0	1	0	0	0	0	0	0	0	0	0	0
Irs3	ENSMUSG00000047182	ENSMUST00000057314	protein_coding	0	0	0	1	0	0	0	1	0	0	0	0	0	0	0	0	0	0	0	0
Irs4	ENSMUSG00000054667	ENSMUST00000067841	protein_coding	0	1	1	0	0	0	0	0	0	1	0	0	0	0	0	0	0	0	1	0
Irx2	ENSMUSG00000001504	ENSMUST00000074372	protein_coding	0	1	0	0	0	0	0	0	0	0	0	0	0	0	0	0	0	0	1	0
Irx3	ENSMUSG00000031734	ENSMUST00000093312	protein_coding	0	0	1	0	0	0	0	0	0	1	0	0	0	0	0	0	0	0	0	0
Isl1	ENSMUSG00000042258	ENSMUST00000036060	protein_coding	0	0	1	0	0	0	0	0	0	1	0	0	0	0	0	0	0	0	0	0
Ism1	ENSMUSG00000074766	ENSMUST00000184404	protein_coding	0	0	1	0	0	0	0	0	0	1	0	0	0	0	0	0	0	0	0	0
Isyna1	ENSMUSG00000019139	ENSMUST00000019283	protein_coding	0	0	1	1	0	0	0	1	0	1	0	0	0	0	0	0	0	0	0	0
Itfg3	ENSMUSG00000024187	ENSMUST00000114988	protein_coding	0	0	0	1	0	0	0	1	0	0	0	0	0	0	0	0	0	0	0	0
Itga11	ENSMUSG00000032243	ENSMUST00000034774	protein_coding	0	1	0	0	0	0	0	0	0	0	0	0	0	0	0	0	0	0	1	0
Itga2	ENSMUSG00000015533	ENSMUST00000056117	protein_coding	0	0	0	1	0	0	0	0	1	0	0	0	0	0	0	0	0	0	0	0
Itga6	ENSMUSG00000027111	ENSMUST00000112101	protein_coding	0	0	1	0	0	0	0	0	0	1	0	0	0	0	0	0	0	0	0	0
Itgad	ENSMUSG00000070369	ENSMUST00000033051	protein_coding	0	0	0	1	0	0	0	0	1	0	0	0	0	0	0	0	0	0	0	0
Itgav	ENSMUSG00000027087	ENSMUST00000028499	protein_coding	0	0	1	0	0	0	0	0	0	1	0	0	0	1	0	0	0	0	0	0
Itgax	ENSMUSG00000030789	ENSMUST00000033053	protein_coding	0	1	0	0	0	0	0	0	0	0	0	0	0	0	0	0	0	0	1	0
Itgb2l	ENSMUSG00000000157	ENSMUST00000113773	protein_coding	0	0	1	0	0	0	0	0	0	1	0	0	0	0	0	0	0	0	0	0
Itgb3	ENSMUSG00000020689	ENSMUST00000021028	protein_coding	0	0	1	0	0	0	0	0	0	1	0	0	0	0	0	0	0	0	0	0
Itih1	ENSMUSG00000006529	ENSMUST00000006704	protein_coding	0	0	1	0	0	0	0	0	0	1	0	0	0	0	0	0	0	0	0	0
Itih5	ENSMUSG00000025780	ENSMUST00000026886	protein_coding	0	0	1	0	0	0	0	0	0	1	0	0	0	0	0	0	0	0	0	0
Itk	ENSMUSG00000020395	ENSMUST00000109237	protein_coding	0	0	1	0	0	0	0	0	0	1	0	0	0	0	0	0	0	0	0	0
Itln1	ENSMUSG00000038209	ENSMUST00000043094	protein_coding	0	0	0	1	0	0	0	1	0	0	0	0	0	0	0	0	0	0	0	0
Itpk1	ENSMUSG00000057963	ENSMUST00000046518	protein_coding	0	1	0	0	0	0	0	0	0	0	0	0	0	0	0	0	0	0	1	0
Itpr1	ENSMUSG00000030102	ENSMUST00000032192	protein_coding	0	0	0	1	0	0	0	0	1	0	0	0	0	0	0	0	0	0	0	0
Jak1	ENSMUSG00000028530	ENSMUST00000102781	protein_coding	0	0	1	0	0	0	0	0	0	1	0	0	0	0	0	0	0	0	0	0
Jak3	ENSMUSG00000031805	ENSMUST00000051995	protein_coding	0	0	0	2	0	0	0	0	2	0	0	0	0	0	0	0	0	0	0	0
Jakmip3	ENSMUSG00000056856	ENSMUST00000068273	protein_coding	0	0	1	0	0	0	0	0	0	1	0	0	0	0	0	0	0	0	0	0
Jmjd1c	ENSMUSG00000037876	ENSMUST00000174408	protein_coding	0	0	1	0	0	0	0	0	0	1	0	0	0	0	0	0	0	0	0	0
Jmjd7	ENSMUSG00000098789	ENSMUST00000044675	protein_coding	0	0	0	1	0	0	0	1	0	0	0	0	0	0	0	0	0	0	0	0
Jmjd8	ENSMUSG00000025736	ENSMUST00000133595	protein_coding	0	0	0	1	0	0	0	0	0	0	0	0	0	0	0	0	0	0	0	1
Jph2	ENSMUSG00000017817	ENSMUST00000017961	protein_coding	0	1	0	0	0	0	0	0	0	0	0	0	0	0	0	0	0	0	1	0
Jph3	ENSMUSG00000025318	ENSMUST00000026357	protein_coding	0	0	1	0	0	0	0	0	0	1	0	0	0	0	0	0	0	0	0	0
Jsrp1	ENSMUSG00000020216	ENSMUST00000181039	protein_coding	0	0	1	0	0	0	0	0	0	1	0	0	0	0	0	0	0	0	0	0
Kank1	ENSMUSG00000032702	ENSMUST00000049400	protein_coding	0	0	1	0	0	0	0	0	0	1	0	0	0	0	0	0	0	0	0	0
Kank4	ENSMUSG00000035407	ENSMUST00000102790	protein_coding	0	1	0	0	0	0	0	0	0	0	0	0	0	0	0	0	0	0	1	0
Kars	ENSMUSG00000031948	ENSMUST00000093120	protein_coding	0	0	0	1	0	0	0	0	1	0	0	0	0	0	0	0	0	0	0	0
Kat8	ENSMUSG00000030801	ENSMUST00000033070	protein_coding	0	0	0	1	0	0	0	0	0	0	0	0	0	0	0	0	0	0	0	1
Katnal2	ENSMUSG00000025420	ENSMUST00000126153	protein_coding	0	0	1	0	0	0	0	0	0	1	0	0	0	1	0	0	0	0	0	0
Kbtbd2	ENSMUSG00000059486	ENSMUST00000114321	protein_coding	0	0	0	1	0	0	0	0	0	0	0	0	0	0	0	0	0	0	0	1
Kcna5	ENSMUSG00000045534	ENSMUST00000060972	protein_coding	0	0	1	0	0	0	0	0	0	1	0	0	0	0	0	0	0	0	0	0
Kcnd2	ENSMUSG00000060882	ENSMUST00000081542	protein_coding	0	1	1	0	0	0	0	0	0	1	0	0	0	1	0	0	0	0	1	0
Kcnh2	ENSMUSG00000038319	ENSMUST00000036092	protein_coding	0	1	1	0	0	0	0	0	0	1	0	0	0	0	0	0	0	0	1	0
Kcnh6	ENSMUSG00000001901	ENSMUST00000001965	protein_coding	0	0	1	0	0	0	0	0	0	1	0	0	0	0	0	0	0	0	0	0
Kcnh7	ENSMUSG00000059742	ENSMUST00000075052	protein_coding	0	1	0	0	0	0	0	0	1	0	0	0	0	1	0	0	0	0	0	0
Kcnh8	ENSMUSG00000035580	ENSMUST00000039366	protein_coding	0	0	1	0	0	0	0	0	0	1	0	0	0	0	0	0	0	0	0	0
Kcnj12	ENSMUSG00000042529	ENSMUST00000041944	protein_coding	0	1	1	0	0	0	0	0	0	1	0	0	0	0	0	0	0	0	1	0
Kcnj16	ENSMUSG00000051497	ENSMUST00000106635	protein_coding	0	1	0	0	0	0	0	0	0	0	0	0	0	0	0	0	0	0	1	0
Kcnj5	ENSMUSG00000032034	ENSMUST00000034533	protein_coding	0	0	1	0	0	0	0	0	0	1	0	0	0	0	0	0	0	0	0	0
Kcnj8	ENSMUSG00000030247	ENSMUST00000032374	protein_coding	0	2	1	0	0	0	0	0	0	1	0	0	0	0	0	0	0	0	2	0
Kcnj9	ENSMUSG00000038026	ENSMUST00000062387	protein_coding	0	0	1	0	0	0	0	0	0	1	0	0	0	0	0	0	0	0	0	0
Kcnk16	ENSMUSG00000023387	ENSMUST00000024155	protein_coding	1	0	0	0	0	0	0	0	0	0	0	0	0	0	0	1	0	0	0	0
Kcnk5	ENSMUSG00000023243	ENSMUST00000024011	protein_coding	1	0	0	0	0	0	0	0	0	0	0	0	0	0	0	1	0	0	0	0
Kcnn1	ENSMUSG00000002908	ENSMUST00000110081	protein_coding	0	1	0	0	0	0	0	0	0	0	0	0	0	1	0	0	0	0	1	0
Kcns2	ENSMUSG00000050963	ENSMUST00000072868	protein_coding	0	0	2	0	0	0	0	0	0	2	0	0	0	0	0	0	0	0	0	0
Kcnu1	ENSMUSG00000031576	ENSMUST00000098858	protein_coding	0	0	0	1	0	0	0	0	1	0	0	0	0	0	0	0	0	0	0	0
Kcp	ENSMUSG00000059022	ENSMUST00000101614	protein_coding	0	0	2	0	0	0	0	0	0	2	0	0	0	0	0	0	0	0	0	0
Kctd1	ENSMUSG00000036225	ENSMUST00000168989	protein_coding	0	0	1	0	0	0	0	0	0	1	0	0	0	0	0	0	0	0	0	0
Kctd14	ENSMUSG00000051727	ENSMUST00000050732	protein_coding	0	0	1	0	0	0	0	0	0	1	0	0	0	0	0	0	0	0	0	0
Kctd6	ENSMUSG00000021752	ENSMUST00000022272	protein_coding	0	0	1	0	0	0	0	0	0	1	0	0	0	0	0	0	0	0	0	0
Kdelc1	ENSMUSG00000026047	ENSMUST00000065767	protein_coding	0	0	1	0	0	0	0	0	0	1	0	0	0	0	0	0	0	0	0	0
Kdm5c	ENSMUSG00000025332	ENSMUST00000112584	protein_coding	1	0	0	0	0	0	0	0	0	0	0	0	0	0	0	1	0	0	0	0
Kdr	ENSMUSG00000062960	ENSMUST00000113516	protein_coding	0	1	0	0	0	0	0	0	0	0	0	0	0	0	0	0	0	0	1	0
Kel	ENSMUSG00000029866	ENSMUST00000031899	protein_coding	0	0	0	1	0	0	0	0	1	0	0	0	0	0	0	0	0	0	0	0
Kif16b	ENSMUSG00000038844	ENSMUST00000043589	protein_coding	0	0	1	0	0	0	0	0	0	1	0	0	0	0	0	0	0	0	0	0
Kif19a	ENSMUSG00000010021	ENSMUST00000084368	protein_coding	0	0	0	1	0	0	0	1	0	0	0	0	0	0	0	0	0	0	0	0
Kif1a	ENSMUSG00000014602	ENSMUST00000086819	protein_coding	0	2	0	0	0	0	0	0	2	0	0	0	0	2	0	0	0	0	0	0
Kif26a	ENSMUSG00000021294	ENSMUST00000128402	protein_coding	1	1	0	0	0	0	0	0	0	0	0	0	0	0	0	1	0	0	1	0
Kif26b	ENSMUSG00000026494	ENSMUST00000161017	protein_coding	0	1	1	0	0	0	0	0	0	1	0	0	0	0	0	0	0	0	1	0
Kif27	ENSMUSG00000060176	ENSMUST00000043605	protein_coding	0	0	1	0	0	0	0	0	0	1	0	0	0	0	0	0	0	0	0	0
Kif5a	ENSMUSG00000074657	ENSMUST00000099172	protein_coding	1	1	0	0	0	0	0	0	0	0	0	0	0	0	0	1	0	0	1	0
Kifc2	ENSMUSG00000004187	ENSMUST00000004294	protein_coding	0	1	0	0	0	0	0	0	0	0	0	0	0	0	0	0	0	0	1	0
Kirrel	ENSMUSG00000041734	ENSMUST00000107618	protein_coding	0	1	0	0	0	0	0	0	0	0	0	0	0	0	0	0	0	0	1	0
Kl	ENSMUSG00000058488	ENSMUST00000078856	protein_coding	0	0	1	0	0	0	0	0	0	1	0	0	0	0	0	0	0	0	0	0
Klc2	ENSMUSG00000024862	ENSMUST00000116563	protein_coding	1	0	0	0	0	0	0	0	0	0	0	0	0	0	0	1	0	0	0	0
Klf10	ENSMUSG00000037465	ENSMUST00000074043	protein_coding	0	0	0	1	0	0	0	0	1	0	0	0	0	0	0	0	0	0	0	0
Klf11	ENSMUSG00000020653	ENSMUST00000020982	protein_coding	0	0	2	0	0	0	0	0	0	2	0	0	0	0	0	0	0	0	0	0
Klf12	ENSMUSG00000072294	ENSMUST00000097079	protein_coding	0	0	0	1	0	0	0	0	1	0	0	0	0	0	0	0	0	0	0	0
Klf15	ENSMUSG00000030087	ENSMUST00000032174	protein_coding	0	1	2	0	0	0	0	0	0	2	0	0	0	0	0	0	0	0	1	0
Klhdc4	ENSMUSG00000040263	ENSMUST00000045884	protein_coding	0	0	0	1	0	0	0	0	1	0	0	0	0	0	0	0	0	0	0	0
Klhl11	ENSMUSG00000048732	ENSMUST00000056665	protein_coding	0	0	1	0	0	0	0	0	0	1	0	0	0	0	0	0	0	0	0	0
Klhl12	ENSMUSG00000026455	ENSMUST00000027725	protein_coding	0	0	1	0	0	0	0	0	0	1	0	0	0	0	0	0	0	0	0	0
Klhl13	ENSMUSG00000036782	ENSMUST00000115317	protein_coding	0	0	1	0	0	0	0	0	0	1	0	0	0	0	0	0	0	0	0	0
Klhl14	ENSMUSG00000042514	ENSMUST00000049105	protein_coding	0	0	0	1	0	0	0	0	0	0	0	0	0	0	0	0	0	0	0	1
Klhl30	ENSMUSG00000026308	ENSMUST00000027533	protein_coding	0	0	0	1	1	0	0	0	0	0	0	0	0	0	0	0	0	0	0	0
Klhl33	ENSMUSG00000090799	ENSMUST00000164415	protein_coding	0	1	0	0	0	0	0	0	0	0	0	0	0	0	0	0	0	0	1	0
Klhl34	ENSMUSG00000047485	ENSMUST00000087157	protein_coding	0	0	2	0	0	0	0	0	0	2	0	0	0	0	0	0	0	0	0	0
Klhl40	ENSMUSG00000074001	ENSMUST00000098272	protein_coding	0	0	0	1	0	0	0	1	0	0	0	0	0	0	0	0	0	0	0	0
Klk1	ENSMUSG00000063903	ENSMUST00000075162	protein_coding	0	0	0	1	0	0	0	1	0	0	0	0	0	0	0	0	0	0	0	0
Klk1b16	ENSMUSG00000038968	ENSMUST00000005933	protein_coding	0	0	1	0	0	0	0	0	0	1	0	0	0	0	0	0	0	0	0	0
Klra13-ps	ENSMUSG00000030178	ENSMUST00000144414	processed_transcript	0	1	0	0	0	0	0	0	1	0	0	0	0	1	0	0	0	0	0	0
Klra7	ENSMUSG00000067599	ENSMUST00000032286	protein_coding	0	1	0	0	0	0	0	0	0	0	0	0	0	0	0	0	0	0	1	0
Klri2	ENSMUSG00000043932	ENSMUST00000050385	protein_coding	0	0	1	0	0	0	0	0	0	1	0	0	0	0	0	0	0	0	0	0
Kmt2a	ENSMUSG00000002028	ENSMUST00000114689	protein_coding	0	0	1	0	0	0	0	0	0	1	0	0	0	0	0	0	0	0	0	0
Kmt2c	ENSMUSG00000038056	ENSMUST00000045291	protein_coding	0	1	0	0	0	0	0	0	1	0	0	0	0	1	0	0	0	0	0	0
Kndc1	ENSMUSG00000066129	ENSMUST00000053445	protein_coding	0	0	1	1	0	0	0	0	1	1	0	0	0	0	0	0	0	0	0	0
Kntc1	ENSMUSG00000029414	ENSMUST00000031366	protein_coding	0	0	0	1	0	0	0	0	1	0	0	0	0	0	0	0	0	0	0	0
Kpna3	ENSMUSG00000021929	ENSMUST00000022496	protein_coding	0	1	0	0	0	0	0	0	0	0	0	0	0	0	0	0	0	0	1	0
Kras	ENSMUSG00000030265	ENSMUST00000111710	protein_coding	0	1	0	0	0	0	0	0	0	0	0	0	0	0	0	0	0	0	1	0
Krba1	ENSMUSG00000042810	ENSMUST00000114572	protein_coding	0	1	0	0	0	0	0	0	0	0	0	0	0	0	0	0	0	0	1	0
Kremen1	ENSMUSG00000020393	ENSMUST00000020662	protein_coding	0	0	1	0	0	0	0	0	0	1	0	0	0	1	0	0	0	0	0	0
Krt12	ENSMUSG00000020912	ENSMUST00000017741	protein_coding	0	0	1	0	0	0	0	0	0	1	0	0	0	0	0	0	0	0	0	0
Krt17	ENSMUSG00000035557	ENSMUST00000080893	protein_coding	0	0	0	1	0	0	0	0	0	0	0	0	0	0	0	0	0	0	0	1
Krt28	ENSMUSG00000055937	ENSMUST00000006963	protein_coding	1	0	0	0	0	0	0	0	1	0	0	1	0	0	0	0	0	0	0	0
Krt42	ENSMUSG00000053654	ENSMUST00000017270	protein_coding	0	0	0	1	0	0	0	0	1	0	0	0	0	0	0	0	0	0	0	0
Krt7	ENSMUSG00000023039	ENSMUST00000068904	protein_coding	0	0	1	1	0	0	0	1	0	1	0	0	0	0	0	0	0	0	0	0
Krt72	ENSMUSG00000056605	ENSMUST00000071104	protein_coding	0	0	0	1	0	0	0	0	1	0	0	0	0	0	0	0	0	0	0	0
Krt74	ENSMUSG00000067596	ENSMUST00000088018	protein_coding	0	0	2	0	0	0	0	0	0	2	0	0	0	0	0	0	0	0	0	0
Krt77	ENSMUSG00000067594	ENSMUST00000087996	protein_coding	0	0	1	0	0	0	0	0	0	1	0	0	0	1	0	0	0	0	0	0
Krt83	ENSMUSG00000047641	ENSMUST00000081945	protein_coding	1	0	0	0	0	0	0	0	0	0	0	0	0	0	0	1	0	0	0	0
Krtap7-1	ENSMUSG00000056706	ENSMUST00000056118	protein_coding	0	0	1	0	0	0	0	0	0	1	0	0	0	0	0	0	0	0	0	0
Lama1	ENSMUSG00000032796	ENSMUST00000035471	protein_coding	0	1	2	1	0	0	0	0	1	2	0	0	0	0	0	0	0	0	1	0
Lama2	ENSMUSG00000019899	ENSMUST00000092639	protein_coding	0	1	1	1	0	0	0	0	1	1	0	0	0	0	0	0	0	0	1	0
Lama4	ENSMUSG00000019846	ENSMUST00000019992	protein_coding	1	0	1	0	0	0	0	0	0	1	0	0	0	0	0	1	0	0	0	0
Lancl2	ENSMUSG00000062190	ENSMUST00000050077	protein_coding	0	0	0	1	0	0	0	0	1	0	0	0	0	0	0	0	0	0	0	0
Lao1	ENSMUSG00000024903	ENSMUST00000058651	protein_coding	0	0	1	0	0	0	0	0	0	1	0	0	0	0	0	0	0	0	0	0
Larp1b	ENSMUSG00000025762	ENSMUST00000099121	protein_coding	0	0	1	0	0	0	0	0	0	1	0	0	0	1	0	0	0	0	0	0
Larp4b	ENSMUSG00000033499	ENSMUST00000091829	protein_coding	0	0	1	0	0	0	0	0	0	1	0	0	0	0	0	0	0	0	0	0
Lat	ENSMUSG00000030742	ENSMUST00000032997	protein_coding	0	0	1	1	0	0	0	0	1	1	0	0	0	0	0	0	0	0	0	0
Layn	ENSMUSG00000060594	ENSMUST00000098782	protein_coding	0	0	0	1	0	0	0	0	1	0	0	0	0	0	0	0	0	0	0	0
Lclat1	ENSMUSG00000054469	ENSMUST00000067545	protein_coding	0	0	1	0	0	0	0	0	0	1	0	0	0	0	0	0	0	0	0	0
Lcn12	ENSMUSG00000026943	ENSMUST00000028312	protein_coding	0	0	0	1	0	0	0	0	1	0	0	0	0	0	0	0	0	0	0	0
Lcp2	ENSMUSG00000002699	ENSMUST00000052413	protein_coding	0	1	0	0	0	0	0	0	1	0	0	0	0	1	0	0	0	0	0	0
Ldlrad4	ENSMUSG00000024544	ENSMUST00000063775	protein_coding	0	0	1	0	0	0	0	0	0	1	0	0	0	0	0	0	0	0	0	0
Lemd1	ENSMUSG00000079330	ENSMUST00000112357	protein_coding	0	0	0	1	0	0	0	0	1	0	0	0	0	0	0	0	0	0	0	0
Lemd3	ENSMUSG00000048661	ENSMUST00000119093	protein_coding	0	0	1	0	0	0	0	0	0	1	0	0	0	0	0	0	0	0	0	0
Lenep	ENSMUSG00000078173	ENSMUST00000057431	protein_coding	0	0	0	1	0	0	0	0	0	0	0	0	0	0	0	0	0	0	0	1
Leo1	ENSMUSG00000042487	ENSMUST00000048937	protein_coding	0	1	0	0	0	0	0	0	1	0	0	0	0	1	0	0	0	0	0	0
Lgals12	ENSMUSG00000024972	ENSMUST00000099729	protein_coding	0	1	0	0	0	0	0	0	0	0	0	0	0	0	0	0	0	0	1	0
Lgals8	ENSMUSG00000057554	ENSMUST00000144283	protein_coding	0	0	1	0	0	0	0	0	0	1	0	0	0	0	0	0	0	0	0	0
Lgr5	ENSMUSG00000020140	ENSMUST00000020350	protein_coding	0	0	0	1	0	0	0	0	1	0	0	0	0	0	0	0	0	0	0	0
Lhx1	ENSMUSG00000018698	ENSMUST00000018842	protein_coding	0	0	1	0	0	0	0	0	0	1	0	0	0	0	0	0	0	0	0	0
Lhx3	ENSMUSG00000026934	ENSMUST00000028302	protein_coding	0	0	1	0	0	0	0	0	0	1	0	0	0	0	0	0	0	0	0	0
Lhx4	ENSMUSG00000026468	ENSMUST00000027740	protein_coding	0	1	1	0	0	0	0	0	0	1	0	0	0	0	0	0	0	0	1	0
Lhx6	ENSMUSG00000026890	ENSMUST00000112960	protein_coding	0	0	1	1	0	0	0	1	0	1	0	0	0	0	0	0	0	0	0	0
Lig4	ENSMUSG00000049717	ENSMUST00000095476	protein_coding	0	0	1	0	0	0	0	0	0	1	0	0	0	0	0	0	0	0	0	0
Lilra5	ENSMUSG00000070873	ENSMUST00000117550	protein_coding	0	1	0	0	0	0	0	0	0	0	0	0	0	0	0	0	0	0	1	0
Lim2	ENSMUSG00000004613	ENSMUST00000004732	protein_coding	0	0	1	0	0	0	0	0	0	1	0	0	0	0	0	0	0	0	0	0
Lim2	ENSMUSG00000093639	ENSMUST00000177375	nonsense_mediated_decay	0	0	0	1	1	0	0	0	0	0	0	0	0	0	0	0	0	0	0	0
Lim2	ENSMUSG00000097437	ENSMUST00000177164	protein_coding	0	0	0	1	0	0	0	1	0	0	0	0	0	0	0	0	0	0	0	0
Limch1	ENSMUSG00000037736	ENSMUST00000119854	protein_coding	1	0	0	0	0	0	0	0	0	0	0	0	0	0	0	1	0	0	0	0
Lime1	ENSMUSG00000090077	ENSMUST00000048077	protein_coding	0	0	0	1	0	0	0	0	0	0	0	0	0	0	0	0	0	0	0	1
Limk2	ENSMUSG00000020451	ENSMUST00000101638	protein_coding	0	0	0	1	0	0	0	0	1	0	0	0	0	0	0	0	0	0	0	0
Lin37	ENSMUSG00000036845	ENSMUST00000043975	protein_coding	0	0	0	1	0	0	0	0	1	0	0	0	0	0	0	0	0	0	0	0
Lin52	ENSMUSG00000085793	ENSMUST00000137170	protein_coding	0	0	2	0	0	0	0	0	0	2	0	0	0	0	0	0	0	0	0	0
Lman1l	ENSMUSG00000056271	ENSMUST00000093832	protein_coding	0	0	0	1	0	0	0	0	1	0	0	0	0	0	0	0	0	0	0	0
Lman2	ENSMUSG00000021484	ENSMUST00000021940	protein_coding	0	1	0	0	0	0	0	0	0	0	0	0	0	0	0	0	0	0	1	0
Lmnb1	ENSMUSG00000024590	ENSMUST00000025486	protein_coding	0	0	1	0	0	0	0	0	0	1	0	0	0	1	0	0	0	0	0	0
Lmo7	ENSMUSG00000033060	ENSMUST00000100337	protein_coding	0	0	1	0	0	0	0	0	0	1	0	0	0	0	0	0	0	0	0	0
Lmod2	ENSMUSG00000029683	ENSMUST00000031694	protein_coding	0	0	1	0	0	0	0	0	0	1	0	0	0	0	0	0	0	0	0	0
Lmod3	ENSMUSG00000044086	ENSMUST00000095655	protein_coding	0	0	1	0	0	0	0	0	0	1	0	0	0	0	0	0	0	0	0	0
Lmx1b	ENSMUSG00000038765	ENSMUST00000041730	protein_coding	0	0	0	1	0	0	0	0	0	0	0	0	0	0	0	0	0	0	0	1
Lnx2	ENSMUSG00000016520	ENSMUST00000016664	protein_coding	0	0	0	1	0	0	0	0	1	0	0	0	0	0	0	0	0	0	0	0
Loxhd1	ENSMUSG00000032818	ENSMUST00000096547	protein_coding	0	0	1	0	0	0	0	0	0	1	0	0	0	0	0	0	0	0	0	0
Loxl3	ENSMUSG00000000693	ENSMUST00000000707	protein_coding	0	0	2	1	0	0	0	0	1	2	0	0	0	0	0	0	0	0	0	0
Lpar4	ENSMUSG00000049929	ENSMUST00000060576	protein_coding	0	0	1	0	0	0	0	0	0	1	0	0	0	0	0	0	0	0	0	0
Lpcat1	ENSMUSG00000021608	ENSMUST00000022099	protein_coding	0	1	0	0	0	0	0	0	0	0	0	0	0	0	0	0	0	0	1	0
Lphn2	ENSMUSG00000028184	ENSMUST00000106128	protein_coding	1	0	0	0	0	0	0	0	0	0	0	0	0	0	0	1	0	0	0	0
Lphn3	ENSMUSG00000037605	ENSMUST00000120673	protein_coding	0	0	2	0	0	0	0	0	0	2	0	0	0	0	0	0	0	0	0	0
Lpin3	ENSMUSG00000027412	ENSMUST00000109457	protein_coding	0	0	0	3	0	0	0	2	1	0	0	0	0	0	0	0	0	0	0	0
Lpxn	ENSMUSG00000024696	ENSMUST00000025601	protein_coding	0	0	1	0	0	0	0	0	0	1	0	0	0	0	0	0	0	0	0	0
Lrba	ENSMUSG00000028080	ENSMUST00000107635	protein_coding	0	0	0	1	0	0	0	1	0	0	0	0	0	0	0	0	0	0	0	0
Lrch4	ENSMUSG00000093445	ENSMUST00000031734	protein_coding	0	0	1	0	0	0	0	0	0	1	0	0	0	0	0	0	0	0	0	0
Lrfn5	ENSMUSG00000035653	ENSMUST00000055815	protein_coding	0	1	1	0	0	0	0	0	0	1	0	0	0	0	0	0	0	0	1	0
Lrguk	ENSMUSG00000056215	ENSMUST00000070189	protein_coding	1	0	2	0	0	0	0	0	0	2	0	0	0	0	0	1	0	0	0	0
Lrit1	ENSMUSG00000041044	ENSMUST00000120052	protein_coding	0	0	0	1	0	0	0	1	0	0	0	0	0	0	0	0	0	0	0	0
Lrit2	ENSMUSG00000043418	ENSMUST00000057176	protein_coding	0	0	1	0	0	0	0	0	0	1	0	0	0	0	0	0	0	0	0	0
Lrp1b	ENSMUSG00000049252	ENSMUST00000052550	protein_coding	0	0	1	0	0	0	0	0	0	1	0	0	0	0	0	0	0	0	0	0
Lrp2	ENSMUSG00000027070	ENSMUST00000080953	protein_coding	0	0	1	1	0	0	0	0	1	1	0	0	0	0	0	0	0	0	0	0
Lrrc14	ENSMUSG00000033728	ENSMUST00000036423	protein_coding	0	0	1	0	0	0	0	0	0	1	0	0	0	0	0	0	0	0	0	0
Lrrc16a	ENSMUSG00000021338	ENSMUST00000072889	protein_coding	0	1	0	0	0	0	0	0	0	0	0	0	0	0	0	0	0	0	1	0
Lrrc17	ENSMUSG00000039883	ENSMUST00000035651	protein_coding	0	0	1	0	0	0	0	0	0	1	0	0	0	0	0	0	0	0	0	0
Lrrc24	ENSMUSG00000033707	ENSMUST00000049956	protein_coding	0	0	0	1	0	0	0	1	0	0	0	0	0	0	0	0	0	0	0	0
Lrrc37a	ENSMUSG00000078632	ENSMUST00000153273	protein_coding	0	1	1	0	0	0	0	0	0	1	0	0	0	0	0	0	0	0	1	0
Lrrc3b	ENSMUSG00000045201	ENSMUST00000055211	protein_coding	0	0	1	0	0	0	0	0	0	1	0	0	0	0	0	0	0	0	0	0
Lrrc46	ENSMUSG00000020878	ENSMUST00000021251	protein_coding	0	1	0	1	0	0	0	0	1	0	0	0	0	1	0	0	0	0	1	0
Lrrc4b	ENSMUSG00000047085	ENSMUST00000058667	protein_coding	0	0	1	0	0	0	0	0	0	1	0	0	0	0	0	0	0	0	0	0
Lrrc4c	ENSMUSG00000050587	ENSMUST00000059049	protein_coding	0	1	1	0	0	0	0	0	0	1	0	0	0	0	0	0	0	0	1	0
Lrrc66	ENSMUSG00000067206	ENSMUST00000087177	protein_coding	0	0	1	0	0	0	0	0	0	1	0	0	0	0	0	0	0	0	0	0
Lrrc7	ENSMUSG00000028176	ENSMUST00000106044	protein_coding	0	1	0	0	0	0	0	0	0	0	0	0	0	0	0	0	0	0	1	0
Lrrc8e	ENSMUSG00000046589	ENSMUST00000053035	protein_coding	0	0	1	0	0	0	0	0	0	1	0	0	0	0	0	0	0	0	0	0
Lrrfip1	ENSMUSG00000026305	ENSMUST00000097649	protein_coding	0	0	0	1	0	0	0	0	1	0	0	0	0	0	0	0	0	0	0	0
Lrrn4	ENSMUSG00000043110	ENSMUST00000049787	protein_coding	0	0	1	0	0	0	0	0	0	1	0	0	0	0	0	0	0	0	0	0
Lrrtm1	ENSMUSG00000060780	ENSMUST00000020400	nonsense_mediated_decay	0	1	0	0	0	0	0	0	0	0	0	0	0	0	0	0	0	0	1	0
Lrtm1	ENSMUSG00000045776	ENSMUST00000055662	protein_coding	0	1	0	0	0	0	0	0	0	0	0	0	0	0	0	0	0	0	1	0
Lsm1	ENSMUSG00000037296	ENSMUST00000038421	protein_coding	0	0	0	1	0	0	0	0	0	0	0	0	0	0	0	0	0	0	0	1
Lsm11	ENSMUSG00000044847	ENSMUST00000062458	nonsense_mediated_decay	0	1	0	0	0	0	0	0	0	0	0	0	0	0	0	0	0	0	1	0
Ltb4r2	ENSMUSG00000040432	ENSMUST00000044554	protein_coding	0	0	0	1	0	0	0	0	0	0	0	0	0	0	0	0	0	0	0	1
Ltbp2	ENSMUSG00000002020	ENSMUST00000002073	protein_coding	0	0	1	0	0	0	0	0	0	1	0	0	0	0	0	0	0	0	0	0
Ltf	ENSMUSG00000032496	ENSMUST00000035077	protein_coding	0	1	0	0	0	0	0	0	0	0	0	0	0	0	0	0	0	0	1	0
Lyn	ENSMUSG00000042228	ENSMUST00000041377	protein_coding	0	0	0	1	0	0	0	0	1	0	0	0	0	0	0	0	0	0	0	0
Lypd6b	ENSMUSG00000026765	ENSMUST00000028103	protein_coding	0	1	0	0	0	0	0	0	0	0	0	0	0	0	0	0	0	0	1	0
Lzts1	ENSMUSG00000036306	ENSMUST00000037049	protein_coding	0	2	0	0	0	0	0	0	1	0	0	0	0	1	0	0	0	0	1	0
Mad1l1	ENSMUSG00000029554	ENSMUST00000031534	protein_coding	0	0	1	0	0	0	0	0	0	1	0	0	0	0	0	0	0	0	0	0
Magea10	ENSMUSG00000043453	ENSMUST00000088481	protein_coding	0	1	0	0	0	0	0	0	0	0	0	0	0	0	0	0	0	0	1	0
Mamdc2	ENSMUSG00000033207	ENSMUST00000036069	protein_coding	0	0	0	1	0	0	0	0	1	0	0	0	0	0	0	0	0	0	0	0
Maml3	ENSMUSG00000061143	ENSMUST00000121440	protein_coding	0	1	0	0	0	0	0	0	0	0	0	0	0	0	0	0	0	0	1	0
Man1b1	ENSMUSG00000036646	ENSMUST00000042390	protein_coding	0	0	0	1	0	0	0	1	0	0	0	0	0	0	0	0	0	0	0	0
Man2a1	ENSMUSG00000024085	ENSMUST00000086723	protein_coding	0	1	0	0	0	0	0	0	1	0	0	0	0	1	0	0	0	0	0	0
Man2a2	ENSMUSG00000038886	ENSMUST00000098346	protein_coding	0	0	0	1	0	0	0	0	1	0	0	0	0	0	0	0	0	0	0	0
Maneal	ENSMUSG00000042763	ENSMUST00000064444	protein_coding	0	0	1	0	0	0	0	0	0	1	0	0	0	0	0	0	0	0	0	0
Map10	ENSMUSG00000050930	ENSMUST00000053078	protein_coding	1	1	0	0	0	0	0	0	0	0	0	0	0	0	0	1	0	0	1	0
Map1b	ENSMUSG00000052727	ENSMUST00000064762	protein_coding	0	0	2	0	0	0	0	0	0	2	0	0	0	0	0	0	0	0	0	0
Map2k5	ENSMUSG00000058444	ENSMUST00000034920	protein_coding	0	0	1	0	0	0	0	0	0	1	0	0	0	0	0	0	0	0	0	0
Map2k7	ENSMUSG00000002948	ENSMUST00000145165	nonsense_mediated_decay	0	0	0	3	0	0	0	1	1	0	0	0	0	0	0	0	0	0	0	1
Map3k10	ENSMUSG00000040390	ENSMUST00000108341	protein_coding	0	0	1	0	0	0	0	0	0	1	0	0	0	0	0	0	0	0	0	0
Map3k9	ENSMUSG00000042724	ENSMUST00000035987	protein_coding	0	1	1	0	0	0	0	0	0	1	0	0	0	0	0	0	0	0	1	0
Map7d2	ENSMUSG00000041020	ENSMUST00000112471	protein_coding	0	0	1	0	0	0	0	0	0	1	0	0	0	0	0	0	0	0	0	0
Mapk10	ENSMUSG00000046709	ENSMUST00000112848	protein_coding	0	0	0	1	0	0	0	0	1	0	0	0	0	0	0	0	0	0	0	0
Mapk7	ENSMUSG00000001034	ENSMUST00000079080	protein_coding	0	0	1	1	0	0	0	1	0	1	0	0	0	0	0	0	0	0	0	0
Mapk8ip3	ENSMUSG00000024163	ENSMUST00000115229	protein_coding	0	0	1	0	0	0	0	0	0	1	0	0	0	0	0	0	0	0	0	0
Marco	ENSMUSG00000026390	ENSMUST00000027639	protein_coding	0	0	0	1	0	0	0	0	1	0	0	0	0	0	0	0	0	0	0	0
Mark1	ENSMUSG00000026620	ENSMUST00000027929	protein_coding	0	1	0	0	0	0	0	0	0	0	0	0	0	0	0	0	0	0	1	0
Mark3	ENSMUSG00000007411	ENSMUST00000084953	protein_coding	0	0	1	0	0	0	0	0	0	1	0	0	0	0	0	0	0	0	0	0
Masp2	ENSMUSG00000028979	ENSMUST00000052060	protein_coding	0	0	1	0	0	0	0	0	0	1	0	0	0	0	0	0	0	0	0	0
Mast2	ENSMUSG00000003810	ENSMUST00000106486	protein_coding	0	1	0	0	0	0	0	0	0	0	0	0	0	0	0	0	0	0	1	0
Mast3	ENSMUSG00000031833	ENSMUST00000166004	protein_coding	0	0	1	0	0	0	0	0	0	1	0	0	0	0	0	0	0	0	0	0
Matn3	ENSMUSG00000020583	ENSMUST00000020899	protein_coding	0	0	0	1	0	0	1	0	0	0	0	0	0	0	0	0	0	0	0	0
Matn4	ENSMUSG00000016995	ENSMUST00000103103	protein_coding	0	1	0	0	0	0	0	0	0	0	0	0	0	0	0	0	0	0	1	0
Mboat1	ENSMUSG00000038732	ENSMUST00000047311	protein_coding	0	0	1	0	0	0	0	0	0	1	0	0	0	0	0	0	0	0	0	0
Mboat7	ENSMUSG00000035596	ENSMUST00000038608	protein_coding	0	0	0	1	0	0	0	1	0	0	0	0	0	0	0	0	0	0	0	0
Mbtd1	ENSMUSG00000059474	ENSMUST00000107853	protein_coding	0	0	0	1	0	0	0	0	0	0	0	0	0	0	0	0	0	0	0	1
Mc1r	ENSMUSG00000074037	ENSMUST00000098324	protein_coding	0	0	0	1	1	0	0	0	0	0	0	0	0	0	0	0	0	0	0	0
Mcf2l	ENSMUSG00000031442	ENSMUST00000110876	protein_coding	1	1	0	2	0	0	0	0	2	0	0	0	0	0	0	1	0	0	1	0
Mcm3	ENSMUSG00000041859	ENSMUST00000053266	protein_coding	0	0	1	0	0	0	0	0	0	1	0	0	0	0	0	0	0	0	0	0
Mcm3ap	ENSMUSG00000001150	ENSMUST00000170795	protein_coding	0	0	1	0	0	0	0	0	0	1	0	0	0	0	0	0	0	0	0	0
Mcm6	ENSMUSG00000026355	ENSMUST00000027601	protein_coding	1	0	0	0	0	0	0	0	0	0	0	0	0	0	0	1	0	0	0	0
Mcm8	ENSMUSG00000027353	ENSMUST00000028831	protein_coding	0	0	0	1	0	0	0	0	1	0	0	0	0	0	0	0	0	0	0	0
Mcm9	ENSMUSG00000058298	ENSMUST00000075540	protein_coding	0	0	0	1	0	0	0	0	0	0	0	0	0	0	0	0	0	0	0	1
Mctp1	ENSMUSG00000021596	ENSMUST00000125209	protein_coding	0	1	0	0	0	0	0	0	0	0	0	0	0	0	0	0	0	0	1	0
Mdn1	ENSMUSG00000058006	ENSMUST00000071642	protein_coding	0	1	0	0	0	0	0	0	1	0	0	0	0	1	0	0	0	0	0	0
Mecom	ENSMUSG00000027684	ENSMUST00000173495	protein_coding	0	0	0	1	0	0	0	0	1	0	0	0	0	0	0	0	0	0	0	0
Med22	ENSMUSG00000015776	ENSMUST00000015920	protein_coding	0	0	0	1	0	0	0	0	0	0	0	0	0	0	0	0	0	0	0	1
Med4	ENSMUSG00000022109	ENSMUST00000022705	protein_coding	1	0	0	0	0	0	0	0	1	0	0	1	0	0	0	0	0	0	0	0
Mef2c	ENSMUSG00000005583	ENSMUST00000163888	protein_coding	0	0	1	0	0	0	0	0	0	1	0	0	0	0	0	0	0	0	0	0
Mefv	ENSMUSG00000022534	ENSMUST00000100222	protein_coding	0	0	1	0	0	0	0	0	0	1	0	0	0	0	0	0	0	0	0	0
Megf6	ENSMUSG00000057751	ENSMUST00000030897	protein_coding	0	0	0	1	0	0	1	0	0	0	0	0	0	0	0	0	0	0	0	0
Meis1	ENSMUSG00000020160	ENSMUST00000185131	protein_coding	0	0	0	1	0	0	0	0	1	0	0	0	0	0	0	0	0	0	0	0
Meis3	ENSMUSG00000041420	ENSMUST00000002495	protein_coding	0	1	0	0	0	0	0	0	1	0	0	0	0	1	0	0	0	0	0	0
Mep1b	ENSMUSG00000024313	ENSMUST00000082235	protein_coding	0	0	1	0	0	0	0	0	0	1	0	0	0	0	0	0	0	0	0	0
Mepe	ENSMUSG00000053863	ENSMUST00000066207	protein_coding	0	0	1	0	0	0	0	0	0	1	0	0	0	0	0	0	0	0	0	0
Mertk	ENSMUSG00000014361	ENSMUST00000014505	protein_coding	0	0	1	0	0	0	0	0	0	1	0	0	0	0	0	0	0	0	0	0
Mettl13	ENSMUSG00000026694	ENSMUST00000028017	protein_coding	0	0	1	0	0	0	0	0	0	1	0	0	0	0	0	0	0	0	0	0
Mettl23	ENSMUSG00000090266	ENSMUST00000106370	protein_coding	0	0	0	1	0	0	0	1	0	0	0	0	0	0	0	0	0	0	0	0
Mettl4	ENSMUSG00000055660	ENSMUST00000171284	protein_coding	0	0	1	0	0	0	0	0	0	1	0	0	0	0	0	0	0	0	0	0
Mfap4	ENSMUSG00000042436	ENSMUST00000040522	protein_coding	0	0	1	1	0	0	0	1	0	1	0	0	0	0	0	0	0	0	0	0
Mfng	ENSMUSG00000018169	ENSMUST00000018313	protein_coding	0	0	0	1	0	0	0	0	0	0	0	0	0	0	0	0	0	0	0	1
Mfsd11	ENSMUSG00000020818	ENSMUST00000021173	protein_coding	0	0	0	1	0	0	0	0	0	0	0	0	0	0	0	0	0	0	0	1
Mfsd4	ENSMUSG00000059149	ENSMUST00000112370	protein_coding	0	0	0	1	0	0	0	0	1	0	0	0	0	0	0	0	0	0	0	0
Mfsd6l	ENSMUSG00000048329	ENSMUST00000053211	protein_coding	0	0	1	0	0	0	0	0	0	1	0	0	0	0	0	0	0	0	0	0
Mfsd7c	ENSMUSG00000034258	ENSMUST00000040461	protein_coding	0	0	0	1	0	0	1	0	0	0	0	0	0	0	0	0	0	0	0	0
Mgam	ENSMUSG00000068587	ENSMUST00000071535	protein_coding	0	1	0	0	0	0	0	0	0	0	0	0	0	0	0	0	0	0	1	0
Mgat5b	ENSMUSG00000043857	ENSMUST00000103027	protein_coding	0	0	0	1	0	0	0	0	1	0	0	0	0	0	0	0	0	0	0	0
Mgp	ENSMUSG00000030218	ENSMUST00000032342	protein_coding	0	0	1	0	0	0	0	0	0	1	0	0	0	0	0	0	0	0	0	0
Mgrn1	ENSMUSG00000022517	ENSMUST00000023159	protein_coding	0	0	0	1	0	0	0	1	0	0	0	0	0	0	0	0	0	0	0	0
Mgst3	ENSMUSG00000026688	ENSMUST00000028005	protein_coding	0	1	0	0	0	0	0	0	1	0	0	0	0	1	0	0	0	0	0	0
Mical2	ENSMUSG00000038244	ENSMUST00000037991	protein_coding	0	1	0	0	0	0	0	0	0	0	0	0	0	0	0	0	0	0	1	0
Micall2	ENSMUSG00000036718	ENSMUST00000044642	protein_coding	0	0	1	0	0	0	0	0	0	1	0	0	0	0	0	0	0	0	0	0
Mid1ip1	ENSMUSG00000008035	ENSMUST00000008179	protein_coding	0	0	0	1	1	0	0	0	0	0	0	0	0	0	0	0	0	0	0	0
Mir103-1	ENSMUSG00000065553	ENSMUST00000083619	miRNA	0	0	0	1	0	0	0	0	0	0	0	0	0	0	0	0	0	0	0	1
Mir1193	ENSMUSG00000080411	ENSMUST00000116761	miRNA	0	0	0	1	0	0	0	1	0	0	0	0	0	0	0	0	0	0	0	0
Mir1197	ENSMUSG00000080687	ENSMUST00000117037	miRNA	0	0	0	1	0	0	0	1	0	0	0	0	0	0	0	0	0	0	0	0
Mir124a-3	ENSMUSG00000065454	ENSMUST00000083520	miRNA	0	0	0	1	0	0	0	1	0	0	0	0	0	0	0	0	0	0	0	0
Mir1957	ENSMUSG00000088552	ENSMUST00000157927	miRNA	0	0	0	1	0	0	0	1	0	0	0	0	0	0	0	0	0	0	0	0
Mir196b	ENSMUSG00000065443	ENSMUST00000083509	miRNA	0	0	0	1	0	0	0	1	0	0	0	0	0	0	0	0	0	0	0	0
Mir199b	ENSMUSG00000092807	ENSMUST00000175066	miRNA	0	0	0	2	0	0	0	2	0	0	0	0	0	0	0	0	0	0	0	0
Mir208a	ENSMUSG00000065432	ENSMUST00000083498	miRNA	0	0	0	2	0	0	0	1	0	0	0	0	0	0	0	0	0	0	0	1
Mir208b	ENSMUSG00000077928	ENSMUST00000104735	miRNA	0	0	0	1	0	0	0	1	0	0	0	0	0	0	0	0	0	0	0	0
Mir224	ENSMUSG00000065542	ENSMUST00000083608	miRNA	0	0	0	1	0	0	0	1	0	0	0	0	0	0	0	0	0	0	0	0
Mir290	ENSMUSG00000077815	ENSMUST00000104627	miRNA	0	0	0	1	0	0	0	1	0	0	0	0	0	0	0	0	0	0	0	0
Mir291a	ENSMUSG00000078008	ENSMUST00000104815	miRNA	0	0	0	1	0	0	0	1	0	0	0	0	0	0	0	0	0	0	0	0
Mir291b	ENSMUSG00000078032	ENSMUST00000104838	miRNA	0	0	0	1	0	0	0	1	0	0	0	0	0	0	0	0	0	0	0	0
Mir292	ENSMUSG00000078041	ENSMUST00000104847	miRNA	0	0	0	1	0	0	0	1	0	0	0	0	0	0	0	0	0	0	0	0
Mir293	ENSMUSG00000078035	ENSMUST00000104841	miRNA	0	0	0	1	0	0	0	1	0	0	0	0	0	0	0	0	0	0	0	0
Mir294	ENSMUSG00000077903	ENSMUST00000104710	miRNA	0	0	0	1	0	0	0	1	0	0	0	0	0	0	0	0	0	0	0	0
Mir295	ENSMUSG00000077886	ENSMUST00000104694	miRNA	0	0	0	1	0	0	0	1	0	0	0	0	0	0	0	0	0	0	0	0
Mir3082	ENSMUSG00000093076	ENSMUST00000175335	miRNA	0	0	0	1	0	0	0	1	0	0	0	0	0	0	0	0	0	0	0	0
Mir3101	ENSMUSG00000093348	ENSMUST00000175607	miRNA	0	0	0	1	0	0	0	1	0	0	0	0	0	0	0	0	0	0	0	0
Mir3103	ENSMUSG00000093215	ENSMUST00000175474	miRNA	0	0	0	1	0	0	0	1	0	0	0	0	0	0	0	0	0	0	0	0
Mir323	ENSMUSG00000065617	ENSMUST00000083683	miRNA	0	0	0	1	0	0	0	1	0	0	0	0	0	0	0	0	0	0	0	0
Mir329	ENSMUSG00000065577	ENSMUST00000083643	miRNA	0	0	0	1	0	0	0	1	0	0	0	0	0	0	0	0	0	0	0	0
Mir331	ENSMUSG00000065607	ENSMUST00000083673	miRNA	0	0	0	1	0	0	0	0	0	0	1	0	0	0	0	0	0	0	0	0
Mir3474	ENSMUSG00000093120	ENSMUST00000175379	miRNA	0	0	0	1	0	0	0	0	0	0	0	0	0	0	0	0	0	0	0	1
Mir3968	ENSMUSG00000093096	ENSMUST00000175355	miRNA	0	0	0	1	0	0	0	1	0	0	0	0	0	0	0	0	0	0	0	0
Mir452	ENSMUSG00000070138	ENSMUST00000093629	miRNA	0	0	0	1	0	0	0	1	0	0	0	0	0	0	0	0	0	0	0	0
Mir494	ENSMUSG00000070141	ENSMUST00000093632	miRNA	0	0	0	1	0	0	0	1	0	0	0	0	0	0	0	0	0	0	0	0
Mir495	ENSMUSG00000070105	ENSMUST00000093597	miRNA	0	0	0	1	0	0	0	0	0	0	0	0	0	0	0	0	0	0	0	1
Mir499	ENSMUSG00000076312	ENSMUST00000102357	miRNA	0	0	0	1	0	0	0	1	0	0	0	0	0	0	0	0	0	0	0	0
Mir5132	ENSMUSG00000092907	ENSMUST00000175166	miRNA	0	0	0	1	0	0	0	1	0	0	0	0	0	0	0	0	0	0	0	0
Mir543	ENSMUSG00000076241	ENSMUST00000102286	miRNA	0	0	0	1	0	0	0	0	0	0	0	0	0	0	0	0	0	0	0	1
Mir666	ENSMUSG00000076272	ENSMUST00000102317	miRNA	0	0	0	1	0	0	0	1	0	0	0	0	0	0	0	0	0	0	0	0
Mir667	ENSMUSG00000076396	ENSMUST00000102441	miRNA	0	0	0	1	0	0	0	0	0	0	0	0	0	0	0	0	0	0	0	1
Mir679	ENSMUSG00000076145	ENSMUST00000102191	miRNA	0	0	0	1	0	0	0	1	0	0	0	0	0	0	0	0	0	0	0	0
Mir718	ENSMUSG00000076127	ENSMUST00000102173	miRNA	0	0	0	1	0	0	0	1	0	0	0	0	0	0	0	0	0	0	0	0
Mir758	ENSMUSG00000076459	ENSMUST00000103260	miRNA	0	0	0	1	0	0	0	1	0	0	0	0	0	0	0	0	0	0	0	0
Mkl1	ENSMUSG00000042292	ENSMUST00000109579	protein_coding	0	0	1	0	0	0	0	0	0	1	0	0	0	0	0	0	0	0	0	0
Mkrn1	ENSMUSG00000029922	ENSMUST00000031985	protein_coding	0	0	1	0	0	0	0	0	0	1	0	0	0	0	0	0	0	0	0	0
Mks1	ENSMUSG00000034121	ENSMUST00000038196	protein_coding	0	0	0	1	0	0	0	1	0	0	0	0	0	0	0	0	0	0	0	0
Mllt10	ENSMUSG00000026743	ENSMUST00000028076	protein_coding	0	1	0	0	0	0	0	0	0	0	0	0	0	0	0	0	0	0	1	0
Mllt4	ENSMUSG00000068036	ENSMUST00000137784	protein_coding	0	1	0	0	0	0	0	0	1	0	0	0	0	1	0	0	0	0	0	0
Mlxip	ENSMUSG00000038342	ENSMUST00000068237	protein_coding	0	1	0	0	0	0	0	0	0	0	0	0	0	0	0	0	0	0	1	0
Mmp11	ENSMUSG00000000901	ENSMUST00000000924	protein_coding	0	0	0	1	0	0	0	0	0	0	0	0	0	0	0	0	0	0	0	1
Mmp17	ENSMUSG00000029436	ENSMUST00000031390	protein_coding	1	0	0	0	0	0	0	0	0	0	0	0	0	0	0	1	0	0	0	0
Mmp19	ENSMUSG00000025355	ENSMUST00000026411	protein_coding	0	1	0	0	0	0	0	0	0	0	0	0	0	0	0	0	0	0	1	0
Mmp25	ENSMUSG00000023903	ENSMUST00000024696	protein_coding	0	1	0	1	0	0	0	0	1	0	0	0	0	0	0	0	0	0	1	0
Mmp3	ENSMUSG00000043613	ENSMUST00000034497	protein_coding	0	0	1	0	0	0	0	0	0	1	0	0	0	0	0	0	0	0	0	0
Mmrn1	ENSMUSG00000054641	ENSMUST00000129603	protein_coding	0	0	1	0	0	0	0	0	0	1	0	0	0	0	0	0	0	0	0	0
Mms19	ENSMUSG00000025159	ENSMUST00000171561	protein_coding	0	0	0	1	0	0	0	0	1	0	0	0	0	0	0	0	0	0	0	0
Mnat1	ENSMUSG00000021103	ENSMUST00000021523	protein_coding	0	0	0	1	0	0	1	0	0	0	0	0	0	0	0	0	0	0	0	0
Mob3a	ENSMUSG00000003348	ENSMUST00000003438	protein_coding	0	0	1	0	0	0	0	0	0	1	0	0	0	0	0	0	0	0	0	0
Mog	ENSMUSG00000076439	ENSMUST00000102665	protein_coding	0	0	0	1	0	0	0	1	0	0	0	0	0	0	0	0	0	0	0	0
Mon1a	ENSMUSG00000032583	ENSMUST00000035202	protein_coding	0	0	0	2	0	0	0	2	0	0	0	0	0	0	0	0	0	0	0	0
Mon2	ENSMUSG00000034602	ENSMUST00000073792	protein_coding	0	0	1	0	0	0	0	0	0	1	0	0	0	0	0	0	0	0	0	0
Morc4	ENSMUSG00000031434	ENSMUST00000087401	protein_coding	0	0	1	0	0	0	0	0	0	1	0	0	0	0	0	0	0	0	0	0
Morn5	ENSMUSG00000026894	ENSMUST00000028256	protein_coding	0	1	0	1	0	0	0	0	1	0	0	0	0	0	0	0	0	0	1	0
Mov10	ENSMUSG00000002227	ENSMUST00000166979	protein_coding	1	0	0	0	0	0	0	0	0	0	0	0	0	0	0	1	0	0	0	0
Moxd2	ENSMUSG00000029885	ENSMUST00000031937	protein_coding	0	0	1	0	0	0	0	0	0	1	0	0	0	0	0	0	0	0	0	0
Mptx1	ENSMUSG00000026531	ENSMUST00000027816	protein_coding	0	1	0	0	0	0	0	0	0	0	0	0	0	0	0	0	0	0	1	0
Mpz	ENSMUSG00000056569	ENSMUST00000070758	protein_coding	0	0	1	0	0	0	0	0	0	1	0	0	0	0	0	0	0	0	0	0
Mpzl1	ENSMUSG00000026566	ENSMUST00000111435	protein_coding	1	1	0	1	0	0	0	0	1	0	0	0	0	0	0	1	0	0	1	0
Mpzl3	ENSMUSG00000070305	ENSMUST00000114663	protein_coding	0	0	1	0	0	0	0	0	0	1	0	0	0	0	0	0	0	0	0	0
Mrgprb4	ENSMUSG00000070550	ENSMUST00000094388	protein_coding	0	1	0	0	0	0	0	0	0	0	0	0	0	0	0	0	0	0	1	0
Mroh2a	ENSMUSG00000079429	ENSMUST00000061013	protein_coding	2	29	20	34	0	0	0	8	30	20	0	0	0	7	0	2	0	0	25	0
Mroh7	ENSMUSG00000047502	ENSMUST00000106770	protein_coding	0	1	0	0	0	0	0	0	0	0	0	0	0	0	0	0	0	0	1	0
Mroh8	ENSMUSG00000074627	ENSMUST00000143663	protein_coding	0	1	1	0	0	0	0	0	0	1	0	0	0	0	0	0	0	0	1	0
Mrpl10	ENSMUSG00000001445	ENSMUST00000001485	protein_coding	0	0	0	2	0	0	0	1	0	0	0	0	0	0	0	0	0	0	0	1
Mrpl36	ENSMUSG00000021607	ENSMUST00000022098	protein_coding	0	0	0	1	0	0	0	0	0	0	0	0	0	0	0	0	0	0	0	1
Mrpl38	ENSMUSG00000020775	ENSMUST00000106439	protein_coding	0	0	1	0	0	0	0	0	0	1	0	0	0	0	0	0	0	0	0	0
Mrpl43	ENSMUSG00000025208	ENSMUST00000097715	protein_coding	0	0	0	1	0	0	0	1	0	0	0	0	0	0	0	0	0	0	0	0
Mrpl45	ENSMUSG00000018882	ENSMUST00000019026	protein_coding	0	0	0	1	0	0	0	1	0	0	0	0	0	0	0	0	0	0	0	0
Mrpl46	ENSMUSG00000030612	ENSMUST00000032841	protein_coding	0	0	1	0	0	0	0	0	0	1	0	0	0	0	0	0	0	0	0	0
Mrpl55	ENSMUSG00000036860	ENSMUST00000108784	protein_coding	0	0	0	1	0	0	0	1	0	0	0	0	0	0	0	0	0	0	0	0
Mrps15	ENSMUSG00000028861	ENSMUST00000030675	protein_coding	0	1	0	0	0	0	0	0	1	0	0	0	0	1	0	0	0	0	0	0
Ms4a7	ENSMUSG00000024672	ENSMUST00000025574	protein_coding	0	0	1	0	0	0	0	0	0	1	0	0	0	0	0	0	0	0	0	0
Msh2	ENSMUSG00000024151	ENSMUST00000024967	protein_coding	0	0	0	1	0	0	0	0	1	0	0	0	0	0	0	0	0	0	0	0
Msln	ENSMUSG00000063011	ENSMUST00000075884	protein_coding	0	0	0	1	0	0	0	0	1	0	0	0	0	0	0	0	0	0	0	0
Mslnl	ENSMUSG00000041062	ENSMUST00000047098	protein_coding	0	0	0	1	0	0	0	1	0	0	0	0	0	0	0	0	0	0	0	0
Mst1r	ENSMUSG00000032584	ENSMUST00000035203	protein_coding	0	1	2	0	0	0	0	0	0	2	0	0	0	0	0	0	0	0	1	0
Mstn	ENSMUSG00000026100	ENSMUST00000027269	protein_coding	0	0	2	0	0	0	0	0	0	2	0	0	0	0	0	0	0	0	0	0
Mta2	ENSMUSG00000071646	ENSMUST00000096240	protein_coding	0	0	0	1	0	0	1	0	0	0	0	0	0	0	0	0	0	0	0	0
Mtg2	ENSMUSG00000039069	ENSMUST00000087563	protein_coding	0	0	1	0	0	0	0	0	0	1	0	0	0	0	0	0	0	0	0	0
Mthfd1	ENSMUSG00000021048	ENSMUST00000021443	protein_coding	0	0	1	0	0	0	0	0	0	1	0	0	0	0	0	0	0	0	0	0
Mtl5	ENSMUSG00000024905	ENSMUST00000025840	protein_coding	0	0	0	1	0	0	0	1	0	0	0	0	0	0	0	0	0	0	0	0
Mtm1	ENSMUSG00000031337	ENSMUST00000033700	protein_coding	0	0	1	0	0	0	0	0	0	1	0	0	0	0	0	0	0	0	0	0
Mtnr1b	ENSMUSG00000050901	ENSMUST00000057920	protein_coding	0	0	0	1	0	0	0	0	1	0	0	0	0	0	0	0	0	0	0	0
Mtrf1l	ENSMUSG00000019774	ENSMUST00000019908	protein_coding	0	0	1	0	0	0	0	0	0	1	0	0	0	0	0	0	0	0	0	0
Mtus1	ENSMUSG00000045636	ENSMUST00000059115	protein_coding	0	0	0	1	1	0	0	0	0	0	0	0	0	0	0	0	0	0	0	0
Muc19	ENSMUSG00000044021	ENSMUST00000160242	protein_coding	0	0	1	1	0	0	0	0	1	1	0	0	0	0	0	0	0	0	0	0
Muc2	ENSMUSG00000094393	ENSMUST00000167366	protein_coding	0	1	0	0	0	0	0	0	1	0	0	0	0	1	0	0	0	0	0	0
Muc2	ENSMUSG00000095400	ENSMUST00000179227	protein_coding	0	0	0	1	0	0	0	1	0	0	0	0	0	0	0	0	0	0	0	0
Muc20	ENSMUSG00000035638	ENSMUST00000115116	protein_coding	0	0	0	1	0	0	0	0	1	0	0	0	0	0	0	0	0	0	0	0
Muc4	ENSMUSG00000079620	ENSMUST00000096106	protein_coding	0	2	7	1	0	0	0	0	1	7	0	0	0	0	0	0	0	0	2	0
Muc5ac	ENSMUSG00000037974	ENSMUST00000041924	protein_coding	0	0	1	0	0	0	0	0	0	1	0	0	0	0	0	0	0	0	0	0
Muc5b	ENSMUSG00000066108	ENSMUST00000165147	protein_coding	0	0	2	1	0	0	0	0	1	2	0	0	0	0	0	0	0	0	0	0
Muc6	ENSMUSG00000048191	ENSMUST00000062451	protein_coding	0	0	1	0	0	0	0	0	0	1	0	0	0	0	0	0	0	0	0	0
Mxi1	ENSMUSG00000025025	ENSMUST00000003870	protein_coding	0	0	0	1	0	0	0	0	1	0	0	0	0	0	0	0	0	0	0	0
Mxra8	ENSMUSG00000029070	ENSMUST00000030947	protein_coding	0	0	1	0	0	0	0	0	0	1	0	0	0	0	0	0	0	0	0	0
Myadml2	ENSMUSG00000025141	ENSMUST00000026134	protein_coding	0	0	0	1	0	0	0	1	0	0	0	0	0	0	0	0	0	0	0	0
Mybpc2	ENSMUSG00000038670	ENSMUST00000165208	protein_coding	0	0	0	2	0	0	0	0	1	0	0	0	0	0	0	0	0	0	0	1
Mybpc3	ENSMUSG00000002100	ENSMUST00000169776	protein_coding	0	0	0	1	0	0	0	0	1	0	0	0	0	0	0	0	0	0	0	0
Mybph	ENSMUSG00000042451	ENSMUST00000038445	protein_coding	0	0	1	0	0	0	0	0	0	1	0	0	0	0	0	0	0	0	0	0
Mybphl	ENSMUSG00000068745	ENSMUST00000090563	protein_coding	0	0	1	0	0	0	0	0	0	1	0	0	0	0	0	0	0	0	0	0
Myct1	ENSMUSG00000046916	ENSMUST00000051809	protein_coding	0	1	0	0	0	0	0	0	0	0	0	0	0	0	0	0	0	0	1	0
Myeov2	ENSMUSG00000073616	ENSMUST00000112999	protein_coding	0	0	0	1	0	0	0	0	0	0	0	0	0	0	0	0	0	0	0	1
Myh1	ENSMUSG00000056328	ENSMUST00000018637	protein_coding	0	0	1	0	0	0	0	0	0	1	0	0	0	0	0	0	0	0	0	0
Myh13	ENSMUSG00000060180	ENSMUST00000081911	protein_coding	0	0	2	1	0	0	0	0	1	2	0	0	0	0	0	0	0	0	0	0
Myh15	ENSMUSG00000092009	ENSMUST00000168680	protein_coding	0	2	0	0	0	0	0	0	0	0	0	0	0	0	0	0	0	0	2	0
Myh2	ENSMUSG00000033196	ENSMUST00000018641	protein_coding	0	1	0	0	0	0	0	0	0	0	0	0	0	0	0	0	0	0	1	0
Myh3	ENSMUSG00000020908	ENSMUST00000007301	protein_coding	0	1	0	0	0	0	0	0	0	0	0	0	0	0	0	0	0	0	1	0
Myh4	ENSMUSG00000057003	ENSMUST00000018632	protein_coding	0	1	0	2	0	0	0	0	2	0	0	0	0	0	0	0	0	0	1	0
Myh6	ENSMUSG00000040752	ENSMUST00000081857	protein_coding	0	1	2	1	0	0	0	0	0	2	0	0	0	0	0	0	0	0	1	1
Myh7	ENSMUSG00000053093	ENSMUST00000102803	protein_coding	0	1	0	1	0	0	0	0	2	0	0	0	0	1	0	0	0	0	0	0
Myh7b	ENSMUSG00000074652	ENSMUST00000092995	protein_coding	0	1	2	1	0	0	0	1	0	2	0	0	0	0	0	0	0	0	1	0
Myh8	ENSMUSG00000055775	ENSMUST00000019625	protein_coding	1	0	1	0	0	0	0	0	1	1	0	1	0	0	0	0	0	0	0	0
Myh9	ENSMUSG00000022443	ENSMUST00000016771	protein_coding	0	0	2	0	0	0	0	0	0	2	0	0	0	0	0	0	0	0	0	0
Myl2	ENSMUSG00000013936	ENSMUST00000111750	protein_coding	0	0	0	1	0	0	0	0	1	0	0	0	0	0	0	0	0	0	0	0
Myl3	ENSMUSG00000059741	ENSMUST00000079784	protein_coding	0	0	1	0	0	0	0	0	0	1	0	0	0	0	0	0	0	0	0	0
Mylk	ENSMUSG00000022836	ENSMUST00000023538	protein_coding	0	0	1	0	0	0	0	0	0	1	0	0	0	0	0	0	0	0	0	0
Mylk3	ENSMUSG00000031698	ENSMUST00000034133	protein_coding	0	1	0	1	0	1	1	0	0	0	0	0	0	0	0	0	0	0	0	0
Mylpf	ENSMUSG00000030672	ENSMUST00000032910	protein_coding	0	0	0	1	0	0	0	0	1	0	0	0	0	0	0	0	0	0	0	0
Myo15	ENSMUSG00000042678	ENSMUST00000071880	protein_coding	1	3	5	0	0	0	0	0	1	5	0	0	0	1	0	1	0	0	2	0
Myo15b	ENSMUSG00000034427	ENSMUST00000093911	protein_coding	1	0	0	0	0	0	0	0	0	0	0	0	0	0	0	1	0	0	0	0
Myo16	ENSMUSG00000039057	ENSMUST00000042103	protein_coding	0	0	1	0	0	0	0	0	0	1	0	0	0	0	0	0	0	0	0	0
Myo18b	ENSMUSG00000072720	ENSMUST00000086617	protein_coding	1	0	1	1	0	0	0	0	1	1	0	0	0	0	0	1	0	0	0	0
Myo1e	ENSMUSG00000032220	ENSMUST00000034745	protein_coding	0	0	0	1	0	0	0	0	1	0	0	0	0	0	0	0	0	0	0	0
Myo1f	ENSMUSG00000024300	ENSMUST00000087605	protein_coding	0	1	1	0	0	0	0	0	0	1	0	0	0	0	0	0	0	0	1	0
Myo3b	ENSMUSG00000042064	ENSMUST00000060208	protein_coding	0	1	2	0	0	0	0	0	0	2	0	0	0	0	0	0	0	0	1	0
Myo5b	ENSMUSG00000025885	ENSMUST00000121875	protein_coding	0	1	2	0	0	0	0	0	0	2	0	0	0	0	0	0	0	0	1	0
Myo5c	ENSMUSG00000033590	ENSMUST00000036555	protein_coding	0	0	0	1	0	0	0	0	1	0	0	0	0	0	0	0	0	0	0	0
Myo7a	ENSMUSG00000030761	ENSMUST00000107128	protein_coding	0	1	1	0	0	0	0	0	0	1	0	0	0	0	0	0	0	0	1	0
Myo7b	ENSMUSG00000024388	ENSMUST00000134663	protein_coding	0	0	1	1	0	0	0	0	1	1	0	0	0	0	0	0	0	0	0	0
Myo9b	ENSMUSG00000004677	ENSMUST00000170242	protein_coding	1	0	0	0	0	0	0	0	0	0	0	0	0	0	0	1	0	0	0	0
Myocd	ENSMUSG00000020542	ENSMUST00000108695	protein_coding	0	0	1	0	0	0	0	0	0	1	0	0	0	0	0	0	0	0	0	0
Myof	ENSMUSG00000048612	ENSMUST00000041475	protein_coding	0	0	2	0	0	0	0	0	0	2	0	0	0	0	0	0	0	0	0	0
Myom1	ENSMUSG00000024049	ENSMUST00000073211	protein_coding	0	1	0	0	0	0	0	0	0	0	0	0	0	0	0	0	0	0	1	0
Myom2	ENSMUSG00000031461	ENSMUST00000033842	protein_coding	0	0	1	0	0	0	0	0	0	1	0	0	0	0	0	0	0	0	0	0
Myom3	ENSMUSG00000037139	ENSMUST00000105854	protein_coding	0	1	1	0	0	0	0	0	1	1	0	0	0	1	0	0	0	0	0	0
Myoz3	ENSMUSG00000049173	ENSMUST00000056533	protein_coding	0	0	1	0	0	0	0	0	0	1	0	0	0	0	0	0	0	0	0	0
Mypn	ENSMUSG00000020067	ENSMUST00000095580	protein_coding	0	0	1	0	0	0	0	0	0	1	0	0	0	0	0	0	0	0	0	0
Myrf	ENSMUSG00000036098	ENSMUST00000088013	protein_coding	0	0	1	1	0	0	0	0	1	1	0	0	0	0	0	0	0	0	0	0
Myrip	ENSMUSG00000041794	ENSMUST00000048121	protein_coding	0	0	0	1	0	0	0	0	1	0	0	0	0	0	0	0	0	0	0	0
Myt1	ENSMUSG00000010505	ENSMUST00000081125	protein_coding	0	0	1	0	0	0	0	0	0	1	0	0	0	0	0	0	0	0	0	0
Myt1l	ENSMUSG00000061911	ENSMUST00000049784	protein_coding	0	0	0	1	0	0	0	0	1	0	0	0	0	0	0	0	0	0	0	0
Mzb1	ENSMUSG00000024353	ENSMUST00000025211	protein_coding	0	0	0	1	0	0	0	0	0	0	0	0	0	0	0	0	0	0	0	1
Naa10	ENSMUSG00000031388	ENSMUST00000033763	protein_coding	0	0	0	1	0	0	0	0	0	0	0	0	0	0	0	0	0	0	0	1
Naa11	ENSMUSG00000046000	ENSMUST00000060265	protein_coding	0	1	0	0	0	0	0	0	0	0	0	0	0	0	0	0	0	0	1	0
Naa25	ENSMUSG00000042719	ENSMUST00000042163	protein_coding	1	0	1	0	0	0	0	0	1	1	0	1	0	0	0	0	0	0	0	0
Nabp2	ENSMUSG00000025374	ENSMUST00000166608	protein_coding	0	0	1	0	0	0	0	0	0	1	0	0	0	0	0	0	0	0	0	0
Nacad	ENSMUSG00000041073	ENSMUST00000045713	protein_coding	0	0	1	0	0	0	0	0	0	1	0	0	0	0	0	0	0	0	0	0
Nagk	ENSMUSG00000034744	ENSMUST00000113851	protein_coding	0	0	1	0	0	0	0	0	0	1	0	0	0	0	0	0	0	0	0	0
Nagpa	ENSMUSG00000023143	ENSMUST00000023911	protein_coding	1	0	0	0	0	0	0	0	1	0	0	1	0	0	0	0	0	0	0	0
Naip1	ENSMUSG00000021640	ENSMUST00000022142	protein_coding	0	0	1	0	0	0	0	0	0	1	0	0	0	0	0	0	0	0	0	0
Naip2	ENSMUSG00000078945	ENSMUST00000067975	protein_coding	0	0	1	0	0	0	0	0	0	1	0	0	0	0	0	0	0	0	0	0
Nap1l2	ENSMUSG00000082229	ENSMUST00000121720	protein_coding	0	0	1	0	0	0	0	0	0	1	0	0	0	0	0	0	0	0	0	0
Nap1l3	ENSMUSG00000055733	ENSMUST00000079490	protein_coding	0	0	0	1	0	0	0	0	0	0	0	0	0	0	0	0	0	0	0	1
Nat6	ENSMUSG00000079334	ENSMUST00000093785	protein_coding	1	0	0	0	0	0	0	0	0	0	0	0	0	0	0	1	0	0	0	0
Nat8l	ENSMUSG00000048142	ENSMUST00000056355	protein_coding	0	0	0	1	0	0	0	1	0	0	0	0	0	0	0	0	0	0	0	0
Nav3	ENSMUSG00000020181	ENSMUST00000032719	protein_coding	0	1	1	0	0	0	0	0	0	1	0	0	0	0	0	0	0	0	1	0
Nbea	ENSMUSG00000027799	ENSMUST00000029374	protein_coding	1	0	1	0	0	0	0	0	0	1	0	0	0	0	0	1	0	0	0	0
Nbeal2	ENSMUSG00000056724	ENSMUST00000167320	protein_coding	1	0	1	0	0	0	0	0	0	1	0	0	0	0	0	1	0	0	0	0
Ncald	ENSMUSG00000051359	ENSMUST00000090150	protein_coding	0	0	0	1	0	0	0	0	1	0	0	0	0	0	0	0	0	0	0	0
Ncan	ENSMUSG00000002341	ENSMUST00000002412	protein_coding	0	0	3	0	0	0	0	0	0	3	0	0	0	0	0	0	0	0	0	0
[truncated: 1,425 more rows]

## Sheet: INDEL
# The following table is formatted as tab separated values.
#GeneName	GeneId	TranscriptId	BioType	variants_impact_HIGH	variants_impact_LOW	variants_impact_MODERATE	variants_impact_MODIFIER	variants_effect_3_prime_UTR_variant	variants_effect_5_prime_UTR_variant	variants_effect_disruptive_inframe_deletion	variants_effect_disruptive_inframe_insertion	variants_effect_downstream_gene_variant	variants_effect_frameshift_variant	variants_effect_intron_variant	variants_effect_non_coding_transcript_exon_variant	variants_effect_splice_acceptor_variant	variants_effect_splice_donor_variant	variants_effect_splice_region_variant	variants_effect_upstream_gene_variant
1600014C10Rik	ENSMUSG00000054676	ENSMUST00000067854	protein_coding	1	0	0	0	0	0	0	0	0	1	0	0	0	0	0	0
1600029I14Rik	ENSMUSG00000046242	ENSMUST00000163199	protein_coding	0	0	0	1	0	0	0	0	1	0	0	0	0	0	0	0
1700001C19Rik	ENSMUSG00000047150	ENSMUST00000061885	protein_coding	0	0	0	1	0	0	0	0	0	0	1	0	0	0	0	0
4930422G04Rik	ENSMUSG00000051278	ENSMUST00000043108	protein_coding	0	0	0	1	0	0	0	0	0	0	1	0	0	0	0	0
4930544G11Rik	ENSMUSG00000036463	ENSMUST00000043382	protein_coding	1	0	0	0	0	0	0	0	0	1	0	0	0	0	0	0
4931428F04Rik	ENSMUSG00000014837	ENSMUST00000014981	protein_coding	0	0	0	1	0	0	0	0	1	0	0	0	0	0	0	0
4933416I08Rik	ENSMUSG00000071763	ENSMUST00000068983	unprocessed_pseudogene	0	1	0	0	0	0	0	0	0	0	0	1	0	0	1	0
6330408A02Rik	ENSMUSG00000070814	ENSMUST00000108532	protein_coding	1	0	0	0	0	0	0	0	0	0	1	0	1	1	0	0
AI607873	ENSMUSG00000073490	ENSMUST00000042610	protein_coding	1	0	0	0	0	0	0	0	0	1	0	0	0	0	0	0
AI661453	ENSMUSG00000034382	ENSMUST00000150819	protein_coding	0	0	0	1	0	0	0	0	0	0	1	0	0	0	0	0
Acacb	ENSMUSG00000042010	ENSMUST00000031583	protein_coding	0	0	0	1	0	0	0	0	0	0	1	0	0	0	0	0
Accsl	ENSMUSG00000075023	ENSMUST00000099690	protein_coding	0	0	0	1	0	0	0	0	0	0	1	0	0	0	0	0
Agbl4	ENSMUSG00000061298	ENSMUST00000097920	protein_coding	1	0	0	0	0	0	0	0	0	1	0	0	0	0	0	0
Aim2	ENSMUSG00000037860	ENSMUST00000147604	protein_coding	0	0	0	1	0	0	0	0	0	0	0	0	0	0	0	1
Ambn	ENSMUSG00000029288	ENSMUST00000031226	protein_coding	0	0	0	1	0	0	0	0	0	0	1	0	0	0	0	0
Aoc2	ENSMUSG00000078651	ENSMUST00000041095	protein_coding	0	0	0	1	0	0	0	0	0	0	0	0	0	0	0	1
Apitd1	ENSMUSG00000073705	ENSMUST00000030813	protein_coding	0	0	0	1	0	0	0	0	1	0	0	0	0	0	0	0
Arf5	ENSMUSG00000020440	ENSMUST00000020717	protein_coding	0	0	0	1	0	0	0	0	0	0	1	0	0	0	0	0
Armc8	ENSMUSG00000032468	ENSMUST00000035043	protein_coding	0	0	0	1	0	0	0	0	1	0	0	0	0	0	0	0
Atp6v0a2	ENSMUSG00000038023	ENSMUST00000037865	protein_coding	0	0	0	1	0	0	0	0	0	0	0	0	0	0	0	1
Auts2	ENSMUSG00000029673	ENSMUST00000161804	protein_coding	0	0	0	1	0	1	0	0	0	0	0	0	0	0	0	0
Axin2	ENSMUSG00000000142	ENSMUST00000052915	protein_coding	0	0	0	1	0	0	0	0	0	0	1	0	0	0	0	0
B4galt3	ENSMUSG00000052423	ENSMUST00000064272	protein_coding	0	0	0	1	0	0	0	0	1	0	0	0	0	0	0	0
Bbs1	ENSMUSG00000006464	ENSMUST00000053506	protein_coding	0	0	0	1	0	0	0	0	0	0	1	0	0	0	0	0
Bean1	ENSMUSG00000031872	ENSMUST00000171018	protein_coding	1	0	0	0	0	0	0	0	0	1	0	0	0	0	0	0
Bop1	ENSMUSG00000022557	ENSMUST00000023217	protein_coding	0	0	0	2	0	0	0	0	0	0	2	0	0	0	0	0
Bpifa6	ENSMUSG00000078998	ENSMUST00000109753	protein_coding	0	0	0	1	0	0	0	0	0	0	1	0	0	0	0	0
Cables2	ENSMUSG00000038990	ENSMUST00000108891	protein_coding	0	0	0	1	0	0	0	0	1	0	0	0	0	0	0	0
Cadm3	ENSMUSG00000005338	ENSMUST00000005470	protein_coding	0	1	0	0	0	0	0	0	0	0	1	0	0	0	1	0
Ccdc6	ENSMUSG00000048701	ENSMUST00000147545	protein_coding	0	0	0	1	0	0	0	0	0	0	1	0	0	0	0	0
Cd3e	ENSMUSG00000032093	ENSMUST00000102832	protein_coding	1	0	0	0	0	0	0	0	0	1	0	0	0	0	0	0
Cd47	ENSMUSG00000055447	ENSMUST00000084838	protein_coding	0	0	0	1	1	0	0	0	0	0	0	0	0	0	0	0
Cd47	ENSMUSG00000079488	ENSMUST00000113709	pseudogene	0	0	0	1	0	0	0	0	0	0	0	1	0	0	0	0
Cdh20	ENSMUSG00000050840	ENSMUST00000062528	protein_coding	0	0	0	1	0	0	0	0	0	0	1	0	0	0	0	0
Cdhr2	ENSMUSG00000034918	ENSMUST00000037145	protein_coding	0	0	0	1	0	0	0	0	0	0	1	0	0	0	0	0
Cep97	ENSMUSG00000022604	ENSMUST00000023270	protein_coding	0	0	0	1	0	0	0	0	0	0	1	0	0	0	0	0
Cilp	ENSMUSG00000042254	ENSMUST00000048762	protein_coding	1	0	0	0	0	0	0	0	0	1	0	0	0	0	0	0
Clasp1	ENSMUSG00000064302	ENSMUST00000049404	protein_coding	0	1	0	0	0	0	0	0	0	0	1	0	0	0	1	0
Cort	ENSMUSG00000028971	ENSMUST00000030815	protein_coding	0	0	0	1	0	0	0	0	0	0	0	0	0	0	0	1
Cpa2	ENSMUSG00000071553	ENSMUST00000096066	protein_coding	1	0	0	0	0	0	0	0	0	1	0	0	0	0	0	0
Cpa4	ENSMUSG00000039070	ENSMUST00000049251	protein_coding	0	0	0	1	0	0	0	0	0	0	0	0	0	0	0	1
Crb1	ENSMUSG00000063681	ENSMUST00000059825	protein_coding	1	0	0	0	0	0	0	0	0	1	0	0	0	0	0	0
Creld1	ENSMUSG00000030284	ENSMUST00000032422	protein_coding	0	0	0	1	0	0	0	0	0	0	1	0	0	0	0	0
Csf2ra	ENSMUSG00000059326	ENSMUST00000076046	protein_coding	0	1	0	0	0	0	0	0	0	0	1	0	0	0	1	0
Cyb5d1	ENSMUSG00000044795	ENSMUST00000051620	protein_coding	0	0	0	1	0	0	0	0	0	0	0	0	0	0	0	1
Cyp26b1	ENSMUSG00000063415	ENSMUST00000077705	protein_coding	0	0	0	1	0	0	0	0	0	0	1	0	0	0	0	0
D930048N14Rik	ENSMUSG00000052563	ENSMUST00000064493	protein_coding	1	0	0	0	0	0	0	0	0	1	0	0	0	0	0	0
Dancr	ENSMUSG00000053656	ENSMUST00000066220	processed_transcript	0	0	0	1	0	0	0	0	0	0	0	0	0	0	0	1
Dcp1b	ENSMUSG00000041477	ENSMUST00000112777	protein_coding	0	0	0	2	0	0	0	0	0	0	2	0	0	0	0	0
Ddx6	ENSMUSG00000032097	ENSMUST00000170489	protein_coding	1	0	0	0	0	0	0	0	0	1	0	0	0	0	0	0
Defb8	ENSMUSG00000031471	ENSMUST00000033854	protein_coding	1	0	0	0	0	0	0	0	0	1	0	0	0	0	0	0
Dhx30	ENSMUSG00000032480	ENSMUST00000062368	protein_coding	0	0	0	1	0	0	0	0	0	0	1	0	0	0	0	0
Dnajc10	ENSMUSG00000027006	ENSMUST00000028392	protein_coding	0	0	0	1	0	0	0	0	0	0	1	0	0	0	0	0
Dnase1l2	ENSMUSG00000024136	ENSMUST00000088506	protein_coding	0	0	0	1	0	0	0	0	0	0	1	0	0	0	0	0
Dpp3	ENSMUSG00000063904	ENSMUST00000025851	protein_coding	0	0	0	1	0	0	0	0	1	0	0	0	0	0	0	0
Drd5	ENSMUSG00000039358	ENSMUST00000041646	protein_coding	0	0	0	1	1	0	0	0	0	0	0	0	0	0	0	0
E4f1	ENSMUSG00000024137	ENSMUST00000056032	protein_coding	0	0	0	1	0	0	0	0	1	0	0	0	0	0	0	0
Ebf3	ENSMUSG00000010476	ENSMUST00000106118	protein_coding	0	0	0	1	0	0	0	0	0	0	1	0	0	0	0	0
Eci1	ENSMUSG00000024132	ENSMUST00000024946	protein_coding	0	0	0	1	0	0	0	0	1	0	0	0	0	0	0	0
Eln	ENSMUSG00000029675	ENSMUST00000015138	protein_coding	0	0	0	1	0	0	0	0	0	0	1	0	0	0	0	0
Eno4	ENSMUSG00000048029	ENSMUST00000054280	protein_coding	0	0	0	1	0	0	0	0	0	0	1	0	0	0	0	0
Fam129c	ENSMUSG00000043243	ENSMUST00000143662	protein_coding	0	0	0	1	0	0	0	0	0	0	0	0	0	0	0	1
Fam169a	ENSMUSG00000041817	ENSMUST00000042517	protein_coding	0	0	0	1	0	0	0	0	1	0	0	0	0	0	0	0
Fam184a	ENSMUSG00000019856	ENSMUST00000020003	protein_coding	0	0	0	1	0	0	0	0	0	0	1	0	0	0	0	0
Flot1	ENSMUSG00000059714	ENSMUST00000001569	protein_coding	0	0	0	1	0	0	0	0	0	0	1	0	0	0	0	0
Frmpd1	ENSMUSG00000035615	ENSMUST00000044773	protein_coding	0	0	0	1	0	0	0	0	0	0	1	0	0	0	0	0
Fscn3	ENSMUSG00000029707	ENSMUST00000031719	protein_coding	0	0	0	1	0	0	0	0	0	0	0	0	0	0	0	1
Fstl5	ENSMUSG00000034098	ENSMUST00000038364	protein_coding	1	0	0	0	0	0	0	0	0	1	0	0	0	0	0	0
Galnt7	ENSMUSG00000031608	ENSMUST00000034021	protein_coding	0	0	0	1	0	0	0	0	0	0	1	0	0	0	0	0
Gcc1	ENSMUSG00000029708	ENSMUST00000064377	protein_coding	0	0	0	1	0	0	0	0	0	0	1	0	0	0	0	0
Gfm2	ENSMUSG00000021666	ENSMUST00000161639	protein_coding	0	0	0	1	0	0	0	0	0	0	0	0	0	0	0	1
Gja1	ENSMUSG00000050953	ENSMUST00000068581	protein_coding	0	0	0	1	1	0	0	0	0	0	0	0	0	0	0	0
Gm10305	ENSMUSG00000070892	ENSMUST00000094956	protein_coding	0	0	0	1	1	0	0	0	0	0	0	0	0	0	0	0
Gm10335	ENSMUSG00000071532	ENSMUST00000096020	protein_coding	0	0	0	1	0	0	0	0	0	0	0	0	0	0	0	1
Gm10564	ENSMUSG00000073686	ENSMUST00000097750	protein_coding	0	0	0	1	1	0	0	0	0	0	0	0	0	0	0	0
Gm10631	ENSMUSG00000074128	ENSMUST00000153288	antisense	0	0	0	1	0	0	0	0	0	0	1	0	0	0	0	0
Gm11940	ENSMUSG00000087692	ENSMUST00000153599	antisense	0	0	0	1	0	0	0	0	0	0	0	0	0	0	0	1
Gm13784	ENSMUSG00000084243	ENSMUST00000119639	processed_pseudogene	0	0	0	1	0	0	0	0	0	0	0	0	0	0	0	1
Gm14401	ENSMUSG00000078872	ENSMUST00000108970	protein_coding	1	0	0	0	0	0	0	0	0	0	1	0	0	1	0	0
Gm15053	ENSMUSG00000055408	ENSMUST00000141300	antisense	0	0	0	1	0	0	0	0	0	0	0	0	0	0	0	1
Gm20388	ENSMUSG00000092329	ENSMUST00000127664	protein_coding	0	0	0	2	0	0	0	0	0	0	2	0	0	0	0	0
Gm20528	ENSMUSG00000092220	ENSMUST00000174821	processed_transcript	0	0	0	2	0	0	0	0	0	0	0	2	0	0	0	0
Gm25334	ENSMUSG00000088661	ENSMUST00000158036	snRNA	0	0	0	1	0	0	0	0	1	0	0	0	0	0	0	0
Gm26560	ENSMUSG00000097029	ENSMUST00000181240	lincRNA	0	0	0	1	0	0	0	0	0	0	0	0	0	0	0	1
Gm5607	ENSMUSG00000047935	ENSMUST00000080795	protein_coding	1	0	0	0	0	0	0	0	0	1	0	0	0	0	0	0
Gm8580	ENSMUSG00000090159	ENSMUST00000160295	processed_pseudogene	0	0	0	1	0	0	0	0	0	0	0	0	0	0	0	1
Gm9790	ENSMUSG00000044330	ENSMUST00000054148	protein_coding	0	0	0	1	0	0	0	0	1	0	0	0	0	0	0	0
Gpr126	ENSMUSG00000039116	ENSMUST00000041168	protein_coding	0	0	0	1	0	0	0	0	0	0	1	0	0	0	0	0
Gprin1	ENSMUSG00000069227	ENSMUST00000099506	protein_coding	0	0	0	1	0	0	0	0	1	0	0	0	0	0	0	0
Gulp1	ENSMUSG00000056870	ENSMUST00000160854	protein_coding	1	0	0	0	0	0	0	0	0	1	0	0	0	0	0	0
HOTTIP_1	ENSMUSG00000098484	ENSMUST00000185179	misc_RNA	0	0	0	1	0	0	0	0	0	0	0	0	0	0	0	1
HOTTIP_2	ENSMUSG00000099173	ENSMUST00000185112	misc_RNA	0	0	0	1	0	0	0	0	0	0	0	0	0	0	0	1
HOTTIP_3	ENSMUSG00000099229	ENSMUST00000184418	misc_RNA	0	0	0	1	0	0	0	0	0	0	0	0	0	0	0	1
Hoxa13	ENSMUSG00000038203	ENSMUST00000047993	protein_coding	1	0	0	0	0	0	0	0	0	0	1	0	1	1	0	0
Hsf4	ENSMUSG00000033249	ENSMUST00000036127	protein_coding	0	0	0	1	0	0	0	0	1	0	0	0	0	0	0	0
Ifi30	ENSMUSG00000031838	ENSMUST00000034299	protein_coding	1	0	0	0	0	0	0	0	0	0	1	0	1	1	0	0
Ilvbl	ENSMUSG00000032763	ENSMUST00000105384	protein_coding	0	0	0	1	0	0	0	0	0	0	1	0	0	0	0	0
Itpa	ENSMUSG00000074797	ENSMUST00000103193	protein_coding	0	0	0	1	0	0	0	0	1	0	0	0	0	0	0	0
Kcna1	ENSMUSG00000047976	ENSMUST00000055168	protein_coding	0	0	0	1	0	1	0	0	0	0	0	0	0	0	0	0
Kcna5	ENSMUSG00000045534	ENSMUST00000060972	protein_coding	0	0	0	1	0	0	0	0	0	0	1	0	0	0	0	0
Kcnip2	ENSMUSG00000025221	ENSMUST00000162528	protein_coding	0	0	0	1	0	0	0	0	0	0	1	0	0	0	0	0
Kcnip4	ENSMUSG00000029088	ENSMUST00000087395	protein_coding	0	0	0	1	0	0	0	0	0	0	1	0	0	0	0	0
Kdm6b	ENSMUSG00000018476	ENSMUST00000094077	protein_coding	0	0	0	1	0	0	0	0	1	0	0	0	0	0	0	0
Kif12	ENSMUSG00000028357	ENSMUST00000030042	protein_coding	0	0	1	0	0	0	0	1	0	0	0	0	0	0	0	0
Kmt2d	ENSMUSG00000048154	ENSMUST00000023741	protein_coding	0	0	1	0	0	0	1	0	0	0	0	0	0	0	0	0
Kndc1	ENSMUSG00000066129	ENSMUST00000053445	protein_coding	1	0	0	0	0	0	0	0	0	1	0	0	0	0	1	0
Kpna3	ENSMUSG00000021929	ENSMUST00000022496	protein_coding	1	0	0	0	0	0	0	0	0	1	0	0	0	0	0	0
Krt10	ENSMUSG00000019761	ENSMUST00000103131	protein_coding	0	0	0	1	0	0	0	0	0	0	1	0	0	0	0	0
Larp1b	ENSMUSG00000037814	ENSMUST00000048490	protein_coding	0	0	0	1	0	0	0	0	0	0	1	0	0	0	0	0
Larp7	ENSMUSG00000027968	ENSMUST00000029588	protein_coding	0	0	0	1	0	0	0	0	0	0	0	0	0	0	0	1
Lig1	ENSMUSG00000056394	ENSMUST00000098814	protein_coding	1	0	0	0	0	0	0	0	0	1	0	0	0	0	0	0
Lsmd1	ENSMUSG00000059278	ENSMUST00000144531	protein_coding	0	1	0	0	0	0	0	0	0	0	1	0	0	0	1	0
Ltbp3	ENSMUSG00000024940	ENSMUST00000081496	protein_coding	0	0	0	1	0	0	0	0	1	0	0	0	0	0	0	0
Med8	ENSMUSG00000006392	ENSMUST00000019229	protein_coding	0	1	0	0	0	0	0	0	0	0	1	0	0	0	1	0
Mfsd7c	ENSMUSG00000034258	ENSMUST00000040461	protein_coding	0	0	0	1	0	0	0	0	0	0	1	0	0	0	0	0
Mga	ENSMUSG00000033943	ENSMUST00000110774	protein_coding	0	0	0	1	0	0	0	0	0	0	1	0	0	0	0	0
Mir3091	ENSMUSG00000092827	ENSMUST00000175086	miRNA	0	0	0	1	0	0	0	0	1	0	0	0	0	0	0	0
Mir700	ENSMUSG00000076123	ENSMUST00000102169	miRNA	0	0	0	1	0	0	0	0	0	0	0	0	0	0	0	1
Mmp1a	ENSMUSG00000043089	ENSMUST00000034492	protein_coding	1	0	0	0	0	0	0	0	0	1	0	0	0	0	1	0
Morc1	ENSMUSG00000022652	ENSMUST00000023330	protein_coding	0	0	0	1	0	0	0	0	0	0	1	0	0	0	0	0
Mpv17l2	ENSMUSG00000035559	ENSMUST00000038626	protein_coding	0	0	0	1	0	0	0	0	0	0	0	0	0	0	0	1
Mroh1	ENSMUSG00000022558	ENSMUST00000096385	protein_coding	0	0	0	2	0	0	0	0	2	0	0	0	0	0	0	0
Mroh2a	ENSMUSG00000079429	ENSMUST00000061013	protein_coding	2	0	0	0	0	0	0	0	0	2	0	0	0	0	0	0
Mtap7d3	ENSMUSG00000067878	ENSMUST00000114766	protein_coding	0	0	0	1	0	0	0	0	0	0	1	0	0	0	0	0
Muc4	ENSMUSG00000079620	ENSMUST00000096106	protein_coding	1	0	0	0	0	0	0	0	0	1	0	0	0	0	0	0
Myo9b	ENSMUSG00000004677	ENSMUST00000170242	protein_coding	0	0	0	1	0	0	0	0	0	0	1	0	0	0	0	0
N4bp3	ENSMUSG00000001053	ENSMUST00000001080	protein_coding	0	0	0	1	0	0	0	0	0	0	0	0	0	0	0	1
Nadk2	ENSMUSG00000022253	ENSMUST00000067760	protein_coding	1	0	0	1	0	0	0	0	0	1	1	0	0	0	1	0
Ncf1	ENSMUSG00000015950	ENSMUST00000016094	protein_coding	1	0	0	0	0	0	0	0	0	1	0	0	0	0	0	0
Ndufs8	ENSMUSG00000059734	ENSMUST00000075092	protein_coding	0	0	0	1	0	0	0	0	1	0	0	0	0	0	0	0
Nedd4l	ENSMUSG00000024589	ENSMUST00000163516	protein_coding	0	0	0	1	0	0	0	0	0	0	1	0	0	0	0	0
Nol3	ENSMUSG00000014776	ENSMUST00000014920	protein_coding	0	0	0	1	0	0	0	0	0	0	1	0	0	0	0	0
Nsa2	ENSMUSG00000060739	ENSMUST00000073456	protein_coding	0	0	0	1	0	0	0	0	0	0	1	0	0	0	0	0
Ntn4	ENSMUSG00000020019	ENSMUST00000020204	protein_coding	0	0	0	1	0	0	0	0	0	0	1	0	0	0	0	0
Nubpl	ENSMUSG00000035142	ENSMUST00000040090	protein_coding	0	0	0	1	0	0	0	0	0	0	1	0	0	0	0	0
Nxf1	ENSMUSG00000010097	ENSMUST00000010241	protein_coding	0	0	0	1	0	0	0	0	0	0	1	0	0	0	0	0
Odf2	ENSMUSG00000026790	ENSMUST00000113765	protein_coding	0	0	0	1	0	0	0	0	0	0	1	0	0	0	0	0
Olfr44	ENSMUSG00000062649	ENSMUST00000077757	protein_coding	1	0	0	0	0	0	0	0	0	1	0	0	0	0	0	0
Olfr632	ENSMUSG00000073938	ENSMUST00000098189	protein_coding	1	0	0	0	0	0	0	0	0	1	0	0	0	0	0	0
Otop1	ENSMUSG00000051596	ENSMUST00000114099	protein_coding	1	0	0	0	0	0	0	0	0	1	0	0	0	0	1	0
Oxct1	ENSMUSG00000022186	ENSMUST00000110690	protein_coding	0	0	0	1	0	0	0	0	0	0	1	0	0	0	0	0
Oxtr	ENSMUSG00000049112	ENSMUST00000053306	protein_coding	1	0	0	0	0	0	0	0	0	1	0	0	0	0	0	0
Padi2	ENSMUSG00000028927	ENSMUST00000030765	protein_coding	1	0	0	0	0	0	0	0	0	1	0	0	0	0	0	0
Palmd	ENSMUSG00000033377	ENSMUST00000040097	protein_coding	0	0	0	1	0	0	0	0	0	0	1	0	0	0	0	0
Pde4c	ENSMUSG00000031842	ENSMUST00000110095	protein_coding	0	0	0	1	0	0	0	0	0	0	1	0	0	0	0	0
Pde6a	ENSMUSG00000024575	ENSMUST00000025468	protein_coding	0	0	0	1	0	0	0	0	0	0	1	0	0	0	0	0
Pgls	ENSMUSG00000031807	ENSMUST00000034264	protein_coding	0	0	0	1	0	0	0	0	0	0	1	0	0	0	0	0
Picalm	ENSMUSG00000039361	ENSMUST00000049537	protein_coding	0	0	0	1	0	0	0	0	0	0	1	0	0	0	0	0
Pik3r2	ENSMUSG00000031834	ENSMUST00000034296	protein_coding	0	0	0	1	0	0	0	0	1	0	0	0	0	0	0	0
Pja2	ENSMUSG00000024083	ENSMUST00000024888	protein_coding	0	0	0	1	0	0	0	0	0	0	1	0	0	0	0	0
Pkhd1	ENSMUSG00000043760	ENSMUST00000088448	protein_coding	0	0	0	1	0	0	0	0	0	0	1	0	0	0	0	0
Ppox	ENSMUSG00000062729	ENSMUST00000073120	protein_coding	0	0	0	1	0	0	0	0	0	0	1	0	0	0	0	0
Prrt3	ENSMUSG00000045009	ENSMUST00000101059	protein_coding	0	0	0	1	0	0	0	0	1	0	0	0	0	0	0	0
Psme3	ENSMUSG00000078652	ENSMUST00000019470	protein_coding	0	1	0	0	0	0	0	0	0	0	1	0	0	0	1	0
Ranbp3	ENSMUSG00000002372	ENSMUST00000002445	protein_coding	0	1	0	0	0	0	0	0	0	0	1	0	0	0	1	0
Rbfa	ENSMUSG00000024570	ENSMUST00000025462	protein_coding	0	0	0	1	0	0	0	0	0	0	1	0	0	0	0	0
Rbm12b2	ENSMUSG00000052137	ENSMUST00000063839	protein_coding	0	0	0	1	1	0	0	0	0	0	0	0	0	0	0	0
Rcan3	ENSMUSG00000059713	ENSMUST00000030606	protein_coding	0	0	0	1	0	0	0	0	0	0	1	0	0	0	0	0
Rgag1	ENSMUSG00000085584	ENSMUST00000165829	protein_coding	0	0	0	1	1	0	0	0	0	0	0	0	0	0	0	0
Rgl3	ENSMUSG00000040146	ENSMUST00000045726	protein_coding	0	0	0	1	0	0	0	0	0	0	1	0	0	0	0	0
Rgs16	ENSMUSG00000026475	ENSMUST00000027748	protein_coding	0	0	0	1	0	0	0	0	0	0	1	0	0	0	0	0
Rp1	ENSMUSG00000025900	ENSMUST00000027032	protein_coding	1	0	0	0	0	0	0	0	0	1	0	0	0	0	0	0
Rps21	ENSMUSG00000039001	ENSMUST00000059080	protein_coding	0	1	0	0	0	0	0	0	0	0	1	0	0	0	1	0
Sart1	ENSMUSG00000039148	ENSMUST00000044207	protein_coding	0	0	0	1	0	0	0	0	0	0	0	0	0	0	0	1
Scarb2	ENSMUSG00000029426	ENSMUST00000031377	protein_coding	0	1	0	0	0	0	0	0	0	0	1	0	0	0	1	0
Scx	ENSMUSG00000034161	ENSMUST00000043089	protein_coding	0	0	0	2	0	0	0	0	0	0	0	0	0	0	0	2
Scyl1	ENSMUSG00000024941	ENSMUST00000025890	protein_coding	0	0	0	1	0	0	0	0	0	0	1	0	0	0	0	0
Sfi1	ENSMUSG00000023764	ENSMUST00000081318	protein_coding	0	0	0	1	0	0	0	0	0	0	1	0	0	0	0	0
Sftpb	ENSMUSG00000056370	ENSMUST00000070437	protein_coding	1	0	0	0	0	0	0	0	0	1	0	0	0	0	1	0
Shox2	ENSMUSG00000027833	ENSMUST00000029422	protein_coding	0	0	0	1	0	0	0	0	0	0	1	0	0	0	0	0
Slc17a7	ENSMUSG00000070570	ENSMUST00000085374	protein_coding	0	1	0	0	0	0	0	0	0	0	1	0	0	0	1	0
Slc44a5	ENSMUSG00000028360	ENSMUST00000089948	protein_coding	0	1	0	0	0	0	0	0	0	0	1	0	0	0	1	0
Slc4a11	ENSMUSG00000074796	ENSMUST00000099362	protein_coding	0	0	0	1	1	0	0	0	0	0	0	0	0	0	0	0
Smarca2	ENSMUSG00000024921	ENSMUST00000176030	protein_coding	0	0	0	1	0	0	0	0	0	0	1	0	0	0	0	0
Snora26	ENSMUSG00000093355	ENSMUST00000175614	snoRNA	0	0	0	1	0	0	0	0	0	0	0	0	0	0	0	1
Stard3	ENSMUSG00000018167	ENSMUST00000018311	protein_coding	0	0	0	1	0	0	0	0	0	0	1	0	0	0	0	0
Stk10	ENSMUSG00000020272	ENSMUST00000102821	protein_coding	0	1	0	0	0	0	0	0	0	0	1	0	0	0	1	0
Syde1	ENSMUSG00000032714	ENSMUST00000040580	protein_coding	0	0	0	1	0	0	0	0	1	0	0	0	0	0	0	0
Szt2	ENSMUSG00000033253	ENSMUST00000075406	protein_coding	0	0	0	1	0	0	0	0	0	0	0	0	0	0	0	1
Tars2	ENSMUSG00000028107	ENSMUST00000029752	protein_coding	0	0	0	1	0	0	0	0	0	0	1	0	0	0	0	0
Tbx22	ENSMUSG00000031241	ENSMUST00000168174	protein_coding	0	1	0	0	0	0	0	0	0	0	1	0	0	0	1	0
Tcap	ENSMUSG00000007877	ENSMUST00000008021	protein_coding	0	0	0	1	0	0	0	0	0	0	0	0	0	0	0	1
Tcirg1	ENSMUSG00000001750	ENSMUST00000001801	protein_coding	0	0	0	1	0	0	0	0	0	0	1	0	0	0	0	0
Tcp10c	ENSMUSG00000052469	ENSMUST00000097403	protein_coding	0	0	0	1	0	0	0	0	0	0	1	0	0	0	0	0
Tctn2	ENSMUSG00000029386	ENSMUST00000100706	protein_coding	1	0	0	0	0	0	0	0	0	1	0	0	0	0	1	0
Tmem194b	ENSMUSG00000043015	ENSMUST00000165859	protein_coding	0	0	0	1	0	0	0	0	0	0	1	0	0	0	0	0
Tmem88	ENSMUSG00000045377	ENSMUST00000050140	protein_coding	0	0	0	1	0	0	0	0	1	0	0	0	0	0	0	0
Trerf1	ENSMUSG00000064043	ENSMUST00000077951	protein_coding	1	0	0	0	0	0	0	0	0	0	1	0	1	1	0	0
Tsga10ip	ENSMUSG00000039330	ENSMUST00000044527	protein_coding	0	0	0	1	0	0	0	0	0	0	1	0	0	0	0	0
Ttc37	ENSMUSG00000033991	ENSMUST00000091466	protein_coding	0	0	0	1	0	0	0	0	0	0	1	0	0	0	0	0
Tubb5	ENSMUSG00000001525	ENSMUST00000001566	protein_coding	0	0	0	1	0	0	0	0	1	0	0	0	0	0	0	0
Ugt1a1	ENSMUSG00000089960	ENSMUST00000073049	protein_coding	1	0	0	1	0	1	0	0	0	1	0	0	0	0	0	0
Ugt1a10	ENSMUSG00000090165	ENSMUST00000113142	protein_coding	0	0	0	2	0	0	0	0	0	0	2	0	0	0	0	0
Ugt1a2	ENSMUSG00000090171	ENSMUST00000049289	protein_coding	0	0	0	2	0	0	0	0	0	0	2	0	0	0	0	0
Ugt1a5	ENSMUSG00000089943	ENSMUST00000097659	protein_coding	0	0	0	2	0	0	0	0	0	0	2	0	0	0	0	0
Ugt1a6a	ENSMUSG00000054545	ENSMUST00000014263	protein_coding	0	0	0	2	0	0	0	0	0	0	2	0	0	0	0	0
Ugt1a6b	ENSMUSG00000090145	ENSMUST00000113137	protein_coding	0	0	0	2	0	0	0	0	0	0	2	0	0	0	0	0
Ugt1a7c	ENSMUSG00000090124	ENSMUST00000058237	protein_coding	0	0	0	2	0	0	0	0	0	0	2	0	0	0	0	0
Ugt1a8	ENSMUSG00000089675	ENSMUST00000113139	protein_coding	0	0	0	2	0	0	0	0	0	0	2	0	0	0	0	0
Ugt1a9	ENSMUSG00000090175	ENSMUST00000073772	protein_coding	0	0	0	2	0	0	0	0	0	0	2	0	0	0	0	0
Upp2	ENSMUSG00000026839	ENSMUST00000059102	protein_coding	0	0	0	1	0	0	0	0	1	0	0	0	0	0	0	0
Usp21	ENSMUSG00000053483	ENSMUST00000111306	protein_coding	0	0	0	1	0	0	0	0	1	0	0	0	0	0	0	0
Zcchc14	ENSMUSG00000061410	ENSMUST00000046386	protein_coding	0	0	0	2	1	0	0	0	0	0	1	0	0	0	0	0
Zfp369	ENSMUSG00000021514	ENSMUST00000126879	protein_coding	0	0	0	1	0	0	0	0	0	0	1	0	0	0	0	0

## Sheet: MISSENSE & INDEL EXCLUDE NON-C 
INDEL		MISSENSE
AI607873		Mroh2a
Agbl4		Ttn
Bean1		Ugt1a1
Cd3e		Ugt1a2
Cilp		Hjurp
Cpa2		Ugt1a10
Crb1		Ugt1a5
D930048N14Rik		Ugt1a6a
Ddx6		Ugt1a6b
Defb8		Ugt1a7c
Fstl5		Ugt1a8
Gm5607		Ugt1a9
Gulp1		Muc4
Kndc1		Obscn
Kpna3		Myo15
Lig1		Fat4
Mmp1a		Thsd7a
Mroh2a		Abca9
Muc4		Acan
Nadk2		Adamts18
Ncf1		Col5a3
Olfr44		Dst
Olfr632		Fam115e
Otop1		Fras1
Oxtr		Ncan
Padi2		Pclo
Rp1		Ptprt
Sftpb		Tenm3
Tctn2		Trpc6
Ugt1a1		Zfp180
		Abcb6
		Agbl4
		Alk
		Ankar
		Anks1b
		Aox4
		Arap2
		Arap3
		Art2b
		Bsn
		C030046E11Rik
		C77370
		Ccdc147
		Cd93
		Cdh3
		Cenpj
		Col1a2
		Col6a2
		Colq
		Csl
		Csmd1
		Cspg4
		D10Bwg1379e
		Dennd5b
		Disc1
		Dnah5
		Dock11
		Dscaml1
		Dusp27
		Efcab4b
		Efcab6
		Ehbp1l1
		Fam160b2
		Fam47c
		Gdpd4
		Gpr112
		Gpr98
		Gprin3
		Gria1
		Grm7
		Gucy1b2
		Hc
		Hid1
		Hip1
		Hmcn1
		Hmha1
		Hoxa13
		Insc
		Iqsec3
		Kcns2
		Kcp
		Klf11
		Klf15
		Klhl34
		Krt74
		Lama1
		Lin52
		Loxl3
		Lphn3
		Lrguk
		Map1b
		Mst1r
		Mstn
		Muc5b
		Myh13
		Myh6
		Myh7b
		Myh9
		Myo3b
		Myo5b
		Myof
		Nckap5
		Nynrin
		Olfr1002
		Olfr272
		Olfr498
		Olfr656
		Pcdh17
		Pde3a
		Pdzrn4
		Peg10
		Pik3c2g
		Pip5k1a
		Pipox
		Pkhd1
		Pla2r1
		Plcz1
		Plekha8
		Plxnb3
		Polr3c
		Prpf8
		Ptprn
		Pwp1
		Rasgrf2
		Rbl2
		Rnf145
		Shoc2
		Slc7a2
		Tecta
		Tm2d3
		Trp53
		Ugt2b37
		Unc13c
		Unc80
		Ust
		Vmn1r196
		Vps8
		Wdfy3
		Zfhx2
		Zfhx3
		Zfp618
		Zfp831
		A2m
		AB124611
		AI747448
		AY358078
		Abca12
		Abcb7
		Abcg3
		Abcg4
		Abhd14b
		Abtb2
		Acad8
		Ackr3
		Acot10
		Acsbg2
		Actl9
		Acvr1c
		Acvr2b
		Adam32
		Adamts12
		Adamts3
		Adamts7
		Adamts9
		Adamtsl1
		Adarb1
		Adcy10
		Adcy4
		Adcy5
		Adcy7
		Adra1b
		Afm
		Agmat
		Agtrap
		Ahi1
		Ak8
		Akap17b
		Akap4
		Akr1c18
		Alb
		Aldh5a1
		Alox12b
		Alox12e
		Alox8
		Alpk1
		Alpk2
		Ambn
		Amer2
		Amot
		Amtn
		Ankrd27
		Ankrd7
		Ano2
		Ano5
		Anpep
		Anxa6
		Aoc1
		Aox2
		Ap3b2
		Apob
		Apol7c
		Aqp12
		Aqp8
		Aqr
		Arhgap15
		Arhgap21
		Arhgap22
		Arhgap29
		Arhgap30
		Arhgap36
		Arhgap4
		Arhgap6
		Arhgdib
		Arhgef10
		Arhgef11
		Arhgef28
		Arhgef6
		Arl14ep
		Armc4
		Arnt
		Art2a-ps
		Asb2
		Ascc1
		Asgr1
		Aspg
		Astn2
		Atf6
		Atg4a
		Atg4d
		Atl3
		Atoh1
		Atp13a1
		Atp13a5
		Atp2a3
		Atp2c2
		Atp6v0a4
		Atp6v1b1
		Atp6v1c2
		Atp6v1g3
		Atp7a
		Atp8b3
		Atxn7
		Atxn7l1
		B230359F08Rik
		B3galnt1
		B4galnt3
		BC023829
		BC048671
		BC061194
		Bai3
		Baiap3
		Baz2b
		Bcar1
		Bckdk
		Bcor
		Bex1
		Bfsp1
		Bhlha9
		Bicc1
		Bmp1
		Bmpr2
		Brinp1
		Brwd3
		Bsnd
		Btnl4
		Btnl6
		Bzrap1
		C1qtnf9
		C77080
		C86695
		Cabp7
		Cacna1b
		Cacna1c
		Cacna1f
		Cacna1s
		Cacna2d2
		Cacna2d4
		Cad
		Cadps
		Camk2d
		Camta1
		Caprin2
		Car5b
		Card10
		Casc1
		Casp14
		Casq1
		Cass4
		Casz1
		Cc2d2a
		Ccdc129
		Ccdc13
		Ccdc132
		Ccdc162
		Ccin
		Cckbr
		Ccser2
		Cd109
		Cd163l1
		Cd19
		Cd36
		Cd3e
		Cd44
		Cd7
		Cd70
		Cd84
		Cdc42bpg
		Cdh19
		Cdh22
		Cdh4
		Cdh5
		Cdh8
		Cdk11b
		Cdk19
		Cdkn1c
		Ceacam3
		Celsr1
		Celsr2
		Celsr3
		Cenpf
		Cenpi
		Ces1c
		Ces1e
		Ces2a
		Cfi
		Cftr
		Chat
		Chd5
		Chd8
		Chm
		Chmp4b
		Chrm3
		Chrna10
		Chrnb1
		Chrnb2
		Cideb
		Ciita
		Cilp2
		Clca2
		Clcn1
		Clec4a4
		Clgn
		Clrn3
		Clstn3
		Cltb
		Cltc
		Cnbd2
		Cnga3
		Cnnm4
		Cntn1
		Col11a1
		Col1a1
		Col20a1
		Col23a1
		Col25a1
		Col27a1
		Col4a1
		Col6a5
		Col7a1
		Colec12
		Copa
		Cpa2
		Cpeb1
		Cpz
		Cr2
		Crb2
		Creg2
		Crocc
		Crybb1
		Crybb2
		Csde1
		Csmd3
		Csn3
		Csrp2bp
		Ctnna2
		Ctnnd2
		Ctsg
		Cul4b
		Cux2
		Cyfip2
		Cym
		Cyp26b1
		Cyp26c1
		Cyp27a1
		Cyp2d12
		Cyp2f2
		Cyp3a25
		Cyp3a44
		Cyp4f16
		Cyp4f40
		Cypt12
		D10Jhu81e
		D130043K22Rik
		D430041D05Rik
		Dab2
		Dab2ip
		Dap3
		Dbp
		Dcc
		Dcdc2c
		Dchs1
		Dclk2
		Dclre1a
		Ddx3x
		Ddx50
		Ddx54
		Ddx58
		Ddx6
		Deaf1
		Dgcr14
		Dgkh
		Dgkk
		Dhrs7c
		Dhx38
		Dip2a
		Dip2c
		Dlk1
		Dll4
		Dmbt1
		Dmd
		Dmrtb1
		Dnah1
		Dnah17
		Dnah3
		Dnah7a
		Dnah7b
		Dnah9
		Dnaic2
		Dnajb13
		Dnajc13
		Dnase2b
		Dock4
		Dohh
		Dpf2
		Dpyd
		Drosha
		Dtna
		Dusp13
		Dxo
		Dync1h1
		E130309D02Rik
		E330034G19Rik
		Ebf1
		Ebf4
		Ecm1
		Edc4
		Eed
		Eef2
		Efemp2
		Efhd1
		Egf
		Elp3
		Emid1
		Emilin2
		Emilin3
		Eml6
		Enpp7
		Epb4.1l2
		Ephb2
		Epx
		Erbb4
		Espnl
		Esrp2
		Esyt3
		Exoc7
		Eya1
		F5
		Fahd2a
		Fam120a
		Fam120c
		Fam13c
		Fam179b
		Fam198b
		Fam214b
		Fam71b
		Fam92a
		Farp1
		Fbln2
		Fbn2
		Fbxl12
		Fbxw13
		Fbxw20
		Fbxw21
		Fcrl5
		Fga
		Fgd1
		Fhl5
		Figf
		Filip1l
		Fitm1
		Flna
		Flnc
		Flt4
		Fmo2
		Fn1
		Fndc7
		Folr4
		Foxn1
		Foxn2
		Foxo1
		Foxp1
		Fpr-rs3
		Frem2
		Frmpd1
		Fry
		Fscn3
		Fstl4
		Fstl5
		Fyco1
		Gab2
		Gabrb3
		Gabrr1
		Gadl1
		Galnt13
		Galr2
		Gata2
		Gen1
		Gfap
		Gfod1
		Gfod2
		Gga3
		Ggn
		Gigyf1
		Glb1l2
		Gli3
		Gm10577
		Gm1070
		Gm10760
		Gm1110
		Gm1141
		Gm17296
		Gm1965
		Gm20489
		Gm20605
		Gm382
		Gm4744
		Gm4788
		Gm4847
		Gm4877
		Gm4907
		Gm5097
		Gm5105
		Gm514
		Gm5145
		Gm5592
		Gm597
		Gm614
		Gm648
		Gm6588
		Gm7257
		Gm766
		Gm9765
		Gm9915
		Gm9978
		Gngt1
		Gpatch8
		Gpc5
		Gpd1l
		Gpr1
		Gpr101
		Gpr124
		Gpr125
		Gpr151
		Gpr153
		Gpr155
		Gpr156
		Gpr179
		Gpr20
		Gpr37l1
		Gprc6a
		Gprin1
		Greb1
		Grhl1
		Grid1
		Grid2
		Grm4
		Gstcd
		Guca1a
		Guca1b
		Gys2
		H2-M10.1
		H2-Q7
		H2afx
		Habp2
		Hbb-bh2
		Hdgfrp2
		Hecw2
		Hepacam
		Herc1
		Herpud2
		Hhatl
		Hhla1
		Hic2
		Hipk3
		Hoxa1
		Hoxb1
		Hoxb2
		Hoxb7
		Hoxd9
		Hp1bp3
		Hrg
		Hsd17b13
		Hsd3b3
		Hsd3b6
		Htr2c
		Htr3b
		Htt
		Hunk
		Hyou1
		Igdcc4
		Igfn1
		Ighe
		Ighg3
		Ighv9-2
		Igkv9-124
		Igsf10
		Il1rl1
		Ilf3
		Impdh1
		Ino80d
		Inpp5b
		Insl6
		Ints1
		Ints10
		Ints7
		Ipo5
		Iqcf5
		Iqcf6
		Iqgap1
		Iqgap2
		Iqub
		Irak3
		Irak4
		Irf2bp2
		Irs1
		Irs4
		Irx3
		Isl1
		Ism1
		Isyna1
		Itga6
		Itgav
		Itgb2l
		Itgb3
		Itih1
		Itih5
		Itk
		Jak1
		Jakmip3
		Jmjd1c
		Jph3
		Jsrp1
		Kank1
		Katnal2
		Kcna5
		Kcnd2
		Kcnh2
		Kcnh6
		Kcnh8
		Kcnj12
		Kcnj5
		Kcnj8
		Kcnj9
		Kctd1
		Kctd14
		Kctd6
		Kdelc1
		Kif16b
		Kif26b
		Kif27
		Kl
		Klhl11
		Klhl12
		Klhl13
		Klk1b16
		Klri2
		Kmt2a
		Kndc1
		Kremen1
		Krt12
		Krt7
		Krt77
		Krtap7-1
		Lama2
		Lama4
		Lao1
		Larp1b
		Larp4b
		Lat
		Lclat1
		Ldlrad4
		Lemd3
		Lgals8
		Lhx1
		Lhx3
		Lhx4
		Lhx6
		Lig4
		Lim2
		Lmnb1
		Lmo7
		Lmod2
		Lmod3
		Loxhd1
		Lpar4
		Lpxn
		Lrch4
		Lrfn5
		Lrit2
		Lrp1b
		Lrp2
		Lrrc14
		Lrrc17
		Lrrc37a
		Lrrc3b
		Lrrc4b
		Lrrc4c
		Lrrc66
		Lrrc8e
		Lrrn4
		Ltbp2
		Mad1l1
		Maneal
		Map2k5
		Map3k10
		Map3k9
		Map7d2
		Mapk7
		Mapk8ip3
		Mark3
		Masp2
		Mast3
		Mboat1
		Mcm3
		Mcm3ap
		Mef2c
		Mefv
		Mep1b
		Mepe
		Mertk
		Mettl13
		Mettl4
		Mfap4
		Mfsd6l
		Mgp
		Micall2
		Mkl1
		Mkrn1
		Mmp3
		Mmrn1
		Mob3a
		Mon2
		Morc4
		Moxd2
		Mpz
		Mpzl3
		Mroh8
		Mrpl38
		Mrpl46
		Ms4a7
		Mtg2
		Mthfd1
		Mtm1
		Mtrf1l
		Muc19
		Muc5ac
		Muc6
		Mxra8
		Mybph
		Mybphl
		Myh1
		Myh8
		Myl3
		Mylk
		Myo16
		Myo18b
		Myo1f
		Myo7a
		Myo7b
		Myocd
		Myom2
		Myom3
		Myoz3
		Mypn
		Myrf
		Myt1
		Naa25
		Nabp2
		Nacad
		Nagk
		Naip1
		Naip2
		Nap1l2
		Nav3
		Nbea
		Nbeal2
		Ncapg
		Ncoa6
		Ncor1
		Ndrg2
		Ndst3
		Ndufs6
		Neb
		Negr1
		Nes
		Neurl2
		Neurl3
		Nf1
		Nfatc4
		Nfe2l2
		Nin
		Nkapl
		Nkd1
		Nkrf
		Nkx6-3
		Nlgn3
		Nlrc5
		Nlrp12
		Nlrp3
		Nlrp6
		Nobox
		Nodal
		Nos3
		Notch2
		Nova1
		Nox3
		Npc1
		Npc1l1
		Npepl1
		Nphs1
		Npsr1
		Nr5a2
		Nt5e
		Ntrk3
		Nuak1
		Nuak2
		Nudt16l1
		Numbl
		Nup50
		Nvl
		Nxf7
		Nxt2
		Nyap1
		Oas1h
		Obox6
		Obsl1
		Ociad2
		Odam
		Ofd1
		Ogdh
		Ogdhl
		Oit1
		Olfm1
		Olfml3
		Olfr1013
		Olfr1039
		Olfr1076
		Olfr108
		Olfr1089
		Olfr1093
		Olfr1121
		Olfr1133
		Olfr116
		Olfr1247
		Olfr1275
		Olfr1297
		Olfr1298
		Olfr1302
		Olfr1323
		Olfr1328
		Olfr1331
		Olfr1336
		Olfr1390
		Olfr1410
		Olfr1413
		Olfr1418
		Olfr1420
		Olfr1436
		Olfr1444
		Olfr1446
		Olfr1449
		Olfr1457
		Olfr1494
		Olfr1501
		Olfr1504
		Olfr152
		Olfr16
		Olfr2
		Olfr20
		Olfr220
		Olfr223
		Olfr284
		Olfr299
		Olfr301
		Olfr311
		Olfr340
		Olfr366
		Olfr411
		Olfr412
		Olfr420
		Olfr479
		Olfr493
		Olfr514
		Olfr519
		Olfr525
		Olfr527
		Olfr53
		Olfr555
		Olfr585
		Olfr606
		Olfr609
		Olfr61
		Olfr618
		Olfr632
		Olfr657
		Olfr69
		Olfr727
		Olfr763
		Olfr796
		Olfr803
		Olfr809
		Olfr818
		Olfr874
		Olfr883
		Olfr906
		Olfr938
		Olfr944
		Oog3
		Oplah
		Opn1mw
		Opn1sw
		Otop1
		Otud6a
		Ovch2
		Oxt
		Oxtr
		P2ry2
		Pacsin3
		Padi3
		Pag1
		Pak4
		Pak7
		Pald1
		Palm3
		Pank3
		Pard3b
		Pard6b
		Patl2
		Pcdh10
		Pcdh15
		Pcdh18
		Pcdh8
		Pcdha2
		Pcdhb10
		Pcdhb13
		Pcdhb19
		Pcdhb3
		Pcdhb5
		Pcdhb9
		Pcsk1n
		Pcsk2
		Pcsk4
		Pcsk5
		Pde10a
		Pde1c
		Pde4d
		Pdha2
		Pdzd2
		Pdzk1
		Peg3
		Per1
		Pex7
		Phf15
		Phf16
		Phf20
		Phka1
		Phldb1
		Piezo2
		Pif1
		Pih1d3
		Pik3ap1
		Pik3cb
		Pik3cg
		Pik3r5
		Pip5k1b
		Pitpnm2
		Pkd1
		Pkd1l1
		Pkdrej
		Pkhd1l1
		Plb1
		Pld1
		Plec
		Plek
		Plekha2
		Plekha6
		Plekhd1
		Plk1
		Plscr2
		Pmch
		Pnmal2
		Pole
		Polr3b
		Pomt1
		Pou2f1
		Ppfia3
		Ppfibp2
		Ppip5k1
		Ppp1r3a
		Ppp1r3f
		Ppp2r3a
		Prex1
		Prf1
		Prkg1
		Prob1
		Prox1
		Prpmp5
		Prr15
		Prrc2b
		Prrxl1
		Prss37
		Prss42
		Prss43
		Psg17
		Psg21
		Psma5
		Psmb11
		Psmd1
		Ptar1
		Ptchd1
		Pth1r
		Ptk2b
		Ptpn11
		Ptpn23
		Ptprb
		Ptprf
		Ptprm
		Pwwp2a
		Qrich1
		R3hdm2
		Rab19
		Rab36
		Rab39b
		Rap1gap2
		Rapgef4
		Rasa3
		Rasgrf1
		Rbbp8nl
		Rbm14
		Rbmx2
		Rbp3
		Rce1
		Rcn2
		Rdh13
		Renbp
		Resp18
		Ret
		Retn
		Rftn1
		Rgsl1
		Rhbdf2
		Rhot1
		Rhox6
		Rimbp3
		Rimklb
		Ripk4
		Rnase6
		Rnasel
		Rnf111
		Rnf213
		Rnf25
		Rnf31
		Ror1
		Ros1
		Rpap2
		Rpgrip1
		Rpn1
		Rprd1b
		Rtkn
		Rtn1
		Runx3
		Ryr2
		Sall1
		Sall4
		Samd4
		Sardh
		Scg3
		Scn10a
		Scn1a
		Scn2a1
		Scn3a
		Scn4a
		Scn5a
		Scrt1
		Sdccag3
		Sdk2
		Sec14l1
		Sec16b
		Sele
		Sell
		Sema3a
		Sema4f
		Sema6c
		Sephs1
		2018-09-11
		2018-09-03
		Sfi1
		Sfrp1
		Sftpb
		Sgk3
		Sh2d4a
		Sh2d6
		Shc4
		Shroom2
		Siglec1
		Siglec15
		Siglece
		Siglecg
		Sis
		Skint11
		Skor2
		Slamf7
		Slc10a5
		Slc14a2
		Slc15a1
		Slc15a2
		Slc16a8
		Slc20a2
		Slc22a26
		Slc24a1
		Slc25a31
		Slc26a11
		Slc29a4
		Slc2a13
		Slc2a4
		Slc34a3
		Slc35a2
		Slc35a3
		Slc35f1
		Slc38a4
		Slc38a8
		Slc44a5
		Slc46a2
		Slc4a8
		Slc5a12
		Slc5a9
		Slc6a20b
		Slit1
		Slitrk1
		Smc4
		Smco1
		Smg1
		Smgc
		Smo
		Smoc1
		Smr2
		Smtnl2
		Snapc2
		Snx18
		Snx25
		Snx29
		Soga3
		Sohlh2
		Sorcs1
		Sowahd
		Sox30
		Sp3
		Spag17
		Spata16
		Specc1
		Specc1l
		Spem1
		Spen
		Spert
		Spg11
		Sppl2c
		Sprr2d
		Spry4
		Sptb
		Sptbn2
		Sptbn5
		Srpk3
		Sstr2
		Sstr4
		St13
		St18
		St6gal2
		St7
		St8sia5
		Stard8
		Stard9
		Stat3
		Stat4
		Steap2
		Stk10
		Stk33
		Stpg2
		Strbp
		Stxbp4
		Sult1c1
		Sult1d1
		Sult2a1
		Sult5a1
		Suz12
		Sycn
		Sycp2l
		Sycp3
		Syna
		Syndig1
		Syne2
		Syne3
		Syt2
		Syt6
		Sytl4
		Taar7d
		Tab2
		Tab3
		Taf1
		Taok3
		Tas2r130
		Tas2r131
		Tas2r144
		Tbc1d24
		Tbc1d25
		Tbc1d9
		Tceb3
		Tcf7l2
		Tdp1
		Tdrd5
		Tdrd6
		Tenm1
		Tenm2
		Tespa1
		Tet2
		Tet3
		Tex14
		Thbd
		Thnsl1
		Thrb
		Tifab
		Tjp1
		Tjp3
		Tkt
		Tll2
		Tlr13
		Tlr8
		Tlr9
		Tmc4
		Tmc5
		Tmem131
		Tmem132a
		Tmem132b
		Tmem132d
		Tmem214
		Tmem221
		Tmem232
		Tmem240
		Tmem59l
		Tmem71
		Tmem72
		Tmprss9
		Tmtc2
		Tmub1
		Tnfaip2
		Tnfrsf10b
		Tnfrsf11b
		Tnks
		Tnn
		Tnrc6a
		Tnrc6c
		Tns1
		Top2a
		Tox2
		Tra2a
		Tradd
		Trav6-1
		Trav7-6
		Trbv13-3
		Trcg1
		Trdmt1
		Treh
		Trim2
		Trim50
		Trim6
		Trim67
		Trim71
		Trip10
		Trp53bp1
		Trpa1
		Trpc4
		Trpc5
		Trpm6
		Trpv1
		Tsga10ip
		Tspyl4
		Ttc18
		Ttc26
		Ttc39c
		Ttll11
		Ttll13
		Ttyh2
		Tulp2
		Tulp3
		Txlnb
		Tyw1
		Uap1
		Ube2d1
		Ube2dnl2
		Ube2l6
		Ubr4
		Ubxn2b
		Uggt1
		Ugt2b34
		Ugt2b35
		Ugt2b36
		Unc45b
		Unc5a
		Unc79
		Upf1
		Usp19
		Usp20
		Usp32
		Usp43
		Utp14b
		Utp20
		Uxt
		Vcan
		Veph1
		Vipr2
		Vmn1r174
		Vmn1r178
		Vmn1r201
		Vmn1r214
		Vmn1r23
		Vmn1r44
		Vmn1r51
		Vmn1r87
		Vmn2r105
		Vmn2r114
		Vmn2r15
		Vmn2r26
		Vmn2r3
		Vmn2r57
		Vmn2r63
		Vmn2r71
		Vmn2r75
		Vmn2r77
		Vmn2r78
		Vmn2r80
		Vmn2r82
		Vprbp
		Vps11
		Vps13c
		Vps18
		Vrtn
		Vsig2
		Vwa5b1
		Vwf
		Wbscr17
		Wdfy2
		Wdr24
		Wfikkn2
		Whsc1l1
		Wnk1
		Wnk3
		Wnt10b
		Wnt9a
		Wt1
		Xirp1
		Xkrx
		Xpnpep1
		Yipf1
		Ylpm1
		Zar1
		Zbp1
		Zbtb1
		Zbtb42
		Zbtb8b
		Zbtb8os
		Zc3h14
		Zc3h15
		Zc3h7a
		Zc3h7b
		Zcchc16
		Zdbf2
		Zdhhc21
		Zdhhc9
		Zfand1
		Zfhx4
		Zfp13
		Zfp142
		Zfp148
		Zfp217
		Zfp335
		Zfp366
		Zfp36l1
		Zfp384
		Zfp445
		Zfp474
		Zfp521
		Zfp532
		Zfp57
		Zfp574
		Zfp639
		Zfp648
		Zfp683
		Zfp951
		Zfpm2
		Zfyve20
		Zgpat
		Zmym4
		Zp2
		Zscan25

## Sheet: GSEA
Overlap Results
Collection(s):	H
# overlaps shown:	10
# genesets in collections:	50
# genes in comparison (n):	97
# genes in universe (N):	38055
Gene Set Name	# Genes in Gene Set (K)	Description	# Genes in Overlap (k)	k/K	p-value	FDR q-value
HALLMARK_EPITHELIAL_MESENCHYMAL_TRANSITION	200	Genes defining epithelial-mesenchymal transition, as in wound healing, fibrosis and metastasis.	32	0.16	2.83e-49	1.42e-47
HALLMARK_MITOTIC_SPINDLE	199	Genes important for mitotic spindle assembly.	25	0.1256	1.41e-35	3.52e-34
HALLMARK_APICAL_JUNCTION	200	Genes encoding components of apical junction complex.	23	0.115	8.19e-32	1.36e-30
HALLMARK_KRAS_SIGNALING_DN	200	Genes down-regulated by KRAS activation.	22	0.11	5.34e-30	6.67e-29
HALLMARK_UV_RESPONSE_DN	144	Genes down-regulated in response to ultraviolet (UV) radiation.	13	0.0903	6.66e-17	6.66e-16
HALLMARK_G2M_CHECKPOINT	200	Genes involved in the G2/M checkpoint, as in progression through the cell division cycle.	7	0.035	8.59e-07	7.15e-06
HALLMARK_MYOGENESIS	200	Genes involved in development of skeletal muscle (myogenesis).	6	0.03	1.3e-05	9.27e-05
HALLMARK_COAGULATION	138	Genes encoding components of blood coagulation system; also up-regulated in platelets.	5	0.0362	2.87e-05	0.00018
HALLMARK_E2F_TARGETS	200	Genes encoding cell cycle related targets of E2F transcription factors.	4	0.02	0.00175	0.00796
HALLMARK_ESTROGEN_RESPONSE_LATE	200	Genes defining late response to estrogen.	4	0.02	0.00175	0.00796
Gene/Gene Set Overlap Matrix
Entrez Gene Id	Gene Symbol	Gene Description	HALLMARK_EPITHELIAL_MESENCHYMAL_TRANSITION	HALLMARK_MITOTIC_SPINDLE	HALLMARK_APICAL_JUNCTION	HALLMARK_KRAS_SIGNALING_DN	HALLMARK_UV_RESPONSE_DN	HALLMARK_G2M_CHECKPOINT	HALLMARK_MYOGENESIS	HALLMARK_COAGULATION	HALLMARK_E2F_TARGETS	HALLMARK_ESTROGEN_RESPONSE_LATE
4853	NOTCH2	notch receptor 2 [Source:HGNC Symbol;Acc:HGNC:7882]	HALLMARK_EPITHELIAL_MESENCHYMAL_TRANSITION	HALLMARK_MITOTIC_SPINDLE			HALLMARK_UV_RESPONSE_DN	HALLMARK_G2M_CHECKPOINT
667	DST	dystonin [Source:HGNC Symbol;Acc:HGNC:1090]	HALLMARK_EPITHELIAL_MESENCHYMAL_TRANSITION	HALLMARK_MITOTIC_SPINDLE
2316	FLNA	filamin A [Source:HGNC Symbol;Acc:HGNC:3754]	HALLMARK_EPITHELIAL_MESENCHYMAL_TRANSITION	HALLMARK_MITOTIC_SPINDLE
649	BMP1	bone morphogenetic protein 1 [Source:HGNC Symbol;Acc:HGNC:1067]	HALLMARK_EPITHELIAL_MESENCHYMAL_TRANSITION		HALLMARK_APICAL_JUNCTION					HALLMARK_COAGULATION
1462	VCAN	versican [Source:HGNC Symbol;Acc:HGNC:2464]	HALLMARK_EPITHELIAL_MESENCHYMAL_TRANSITION		HALLMARK_APICAL_JUNCTION
4982	TNFRSF11B	TNF receptor superfamily member 11b [Source:HGNC Symbol;Acc:HGNC:11909]	HALLMARK_EPITHELIAL_MESENCHYMAL_TRANSITION		HALLMARK_APICAL_JUNCTION
1277	COL1A1	collagen type I alpha 1 chain [Source:HGNC Symbol;Acc:HGNC:2197]	HALLMARK_EPITHELIAL_MESENCHYMAL_TRANSITION				HALLMARK_UV_RESPONSE_DN		HALLMARK_MYOGENESIS
3690	ITGB3	integrin subunit beta 3 [Source:HGNC Symbol;Acc:HGNC:6156]	HALLMARK_EPITHELIAL_MESENCHYMAL_TRANSITION				HALLMARK_UV_RESPONSE_DN			HALLMARK_COAGULATION
1278	COL1A2	collagen type I alpha 2 chain [Source:HGNC Symbol;Acc:HGNC:2198]	HALLMARK_EPITHELIAL_MESENCHYMAL_TRANSITION				HALLMARK_UV_RESPONSE_DN
1301	COL11A1	collagen type XI alpha 1 chain [Source:HGNC Symbol;Acc:HGNC:2186]	HALLMARK_EPITHELIAL_MESENCHYMAL_TRANSITION				HALLMARK_UV_RESPONSE_DN
1601	DAB2	DAB adaptor protein 2 [Source:HGNC Symbol;Acc:HGNC:2662]	HALLMARK_EPITHELIAL_MESENCHYMAL_TRANSITION				HALLMARK_UV_RESPONSE_DN
4638	MYLK	myosin light chain kinase [Source:HGNC Symbol;Acc:HGNC:7590]	HALLMARK_EPITHELIAL_MESENCHYMAL_TRANSITION						HALLMARK_MYOGENESIS
1292	COL6A2	collagen type VI alpha 2 chain [Source:HGNC Symbol;Acc:HGNC:2212]	HALLMARK_EPITHELIAL_MESENCHYMAL_TRANSITION						HALLMARK_MYOGENESIS
3908	LAMA2	laminin subunit alpha 2 [Source:HGNC Symbol;Acc:HGNC:6482]	HALLMARK_EPITHELIAL_MESENCHYMAL_TRANSITION						HALLMARK_MYOGENESIS
2335	FN1	fibronectin 1 [Source:HGNC Symbol;Acc:HGNC:3778]	HALLMARK_EPITHELIAL_MESENCHYMAL_TRANSITION							HALLMARK_COAGULATION
4314	MMP3	matrix metallopeptidase 3 [Source:HGNC Symbol;Acc:HGNC:7173]	HALLMARK_EPITHELIAL_MESENCHYMAL_TRANSITION							HALLMARK_COAGULATION
960	CD44	CD44 molecule (Indian blood group) [Source:HGNC Symbol;Acc:HGNC:1681]	HALLMARK_EPITHELIAL_MESENCHYMAL_TRANSITION									HALLMARK_ESTROGEN_RESPONSE_LATE
3685	ITGAV	integrin subunit alpha V [Source:HGNC Symbol;Acc:HGNC:6150]	HALLMARK_EPITHELIAL_MESENCHYMAL_TRANSITION
4907	NT5E	5'-nucleotidase ecto [Source:HGNC Symbol;Acc:HGNC:8021]	HALLMARK_EPITHELIAL_MESENCHYMAL_TRANSITION
1893	ECM1	extracellular matrix protein 1 [Source:HGNC Symbol;Acc:HGNC:3153]	HALLMARK_EPITHELIAL_MESENCHYMAL_TRANSITION
1282	COL4A1	collagen type IV alpha 1 chain [Source:HGNC Symbol;Acc:HGNC:2202]	HALLMARK_EPITHELIAL_MESENCHYMAL_TRANSITION
1294	COL7A1	collagen type VII alpha 1 chain [Source:HGNC Symbol;Acc:HGNC:2214]	HALLMARK_EPITHELIAL_MESENCHYMAL_TRANSITION
1314	COPA	coatomer protein complex subunit alpha [Source:HGNC Symbol;Acc:HGNC:2230]	HALLMARK_EPITHELIAL_MESENCHYMAL_TRANSITION
2199	FBLN2	fibulin 2 [Source:HGNC Symbol;Acc:HGNC:3601]	HALLMARK_EPITHELIAL_MESENCHYMAL_TRANSITION
2201	FBN2	fibrillin 2 [Source:HGNC Symbol;Acc:HGNC:3604]	HALLMARK_EPITHELIAL_MESENCHYMAL_TRANSITION
284217	LAMA1	laminin subunit alpha 1 [Source:HGNC Symbol;Acc:HGNC:6481]	HALLMARK_EPITHELIAL_MESENCHYMAL_TRANSITION
290	ANPEP	alanyl aminopeptidase, membrane [Source:HGNC Symbol;Acc:HGNC:500]	HALLMARK_EPITHELIAL_MESENCHYMAL_TRANSITION
30008	EFEMP2	EGF containing fibulin extracellular matrix protein 2 [Source:HGNC Symbol;Acc:HGNC:3219]	HALLMARK_EPITHELIAL_MESENCHYMAL_TRANSITION
4256	MGP	matrix Gla protein [Source:HGNC Symbol;Acc:HGNC:7060]	HALLMARK_EPITHELIAL_MESENCHYMAL_TRANSITION
5021	OXTR	oxytocin receptor [Source:HGNC Symbol;Acc:HGNC:8529]	HALLMARK_EPITHELIAL_MESENCHYMAL_TRANSITION
50509	COL5A3	collagen type V alpha 3 chain [Source:HGNC Symbol;Acc:HGNC:14864]	HALLMARK_EPITHELIAL_MESENCHYMAL_TRANSITION
6422	SFRP1	secreted frizzled related protein 1 [Source:HGNC Symbol;Acc:HGNC:10776]	HALLMARK_EPITHELIAL_MESENCHYMAL_TRANSITION
4627	MYH9	myosin heavy chain 9 [Source:HGNC Symbol;Acc:HGNC:7579]		HALLMARK_MITOTIC_SPINDLE	HALLMARK_APICAL_JUNCTION				HALLMARK_MYOGENESIS
4763	NF1	neurofibromin 1 [Source:HGNC Symbol;Acc:HGNC:7765]		HALLMARK_MITOTIC_SPINDLE	HALLMARK_APICAL_JUNCTION
357	SHROOM2	shroom family member 2 [Source:HGNC Symbol;Acc:HGNC:630]		HALLMARK_MITOTIC_SPINDLE	HALLMARK_APICAL_JUNCTION
2037	EPB41L2	erythrocyte membrane protein band 4.1 like 2 [Source:HGNC Symbol;Acc:HGNC:3379]		HALLMARK_MITOTIC_SPINDLE	HALLMARK_APICAL_JUNCTION
7153	TOP2A	DNA topoisomerase II alpha [Source:HGNC Symbol;Acc:HGNC:11989]		HALLMARK_MITOTIC_SPINDLE				HALLMARK_G2M_CHECKPOINT			HALLMARK_E2F_TARGETS	HALLMARK_ESTROGEN_RESPONSE_LATE
5347	PLK1	polo like kinase 1 [Source:HGNC Symbol;Acc:HGNC:9077]		HALLMARK_MITOTIC_SPINDLE				HALLMARK_G2M_CHECKPOINT			HALLMARK_E2F_TARGETS
10051	SMC4	structural maintenance of chromosomes 4 [Source:HGNC Symbol;Acc:HGNC:14013]		HALLMARK_MITOTIC_SPINDLE				HALLMARK_G2M_CHECKPOINT			HALLMARK_E2F_TARGETS
4001	LMNB1	lamin B1 [Source:HGNC Symbol;Acc:HGNC:6637]		HALLMARK_MITOTIC_SPINDLE				HALLMARK_G2M_CHECKPOINT			HALLMARK_E2F_TARGETS
1063	CENPF	centromere protein F [Source:HGNC Symbol;Acc:HGNC:1857]		HALLMARK_MITOTIC_SPINDLE				HALLMARK_G2M_CHECKPOINT
10160	FARP1	FERM, ARH/RhoGEF and pleckstrin domain protein 1 [Source:HGNC Symbol;Acc:HGNC:3591]		HALLMARK_MITOTIC_SPINDLE								HALLMARK_ESTROGEN_RESPONSE_LATE
9732	DOCK4	dedicator of cytokinesis 4 [Source:HGNC Symbol;Acc:HGNC:19192]		HALLMARK_MITOTIC_SPINDLE
51199	NIN	ninein [Source:HGNC Symbol;Acc:HGNC:14906]		HALLMARK_MITOTIC_SPINDLE
9564	BCAR1	BCAR1 scaffold protein, Cas family member [Source:HGNC Symbol;Acc:HGNC:971]		HALLMARK_MITOTIC_SPINDLE
1778	DYNC1H1	dynein cytoplasmic 1 heavy chain 1 [Source:HGNC Symbol;Acc:HGNC:2961]		HALLMARK_MITOTIC_SPINDLE
393	ARHGAP4	Rho GTPase activating protein 4 [Source:HGNC Symbol;Acc:HGNC:674]		HALLMARK_MITOTIC_SPINDLE
55835	CENPJ	centromere protein J [Source:HGNC Symbol;Acc:HGNC:17272]		HALLMARK_MITOTIC_SPINDLE
57580	PREX1	phosphatidylinositol-3,4,5-trisphosphate dependent Rac exchange factor 1 [Source:HGNC Symbol;Acc:HGNC:32594]		HALLMARK_MITOTIC_SPINDLE
64411	ARAP3	ArfGAP with RhoGAP domain, ankyrin repeat and PH domain 3 [Source:HGNC Symbol;Acc:HGNC:24097]		HALLMARK_MITOTIC_SPINDLE
80119	PIF1	PIF1 5'-to-3' DNA helicase [Source:HGNC Symbol;Acc:HGNC:26220]		HALLMARK_MITOTIC_SPINDLE
8409	UXT	ubiquitously expressed prefoldin like chaperone [Source:HGNC Symbol;Acc:HGNC:12641]		HALLMARK_MITOTIC_SPINDLE
9411	ARHGAP29	Rho GTPase activating protein 29 [Source:HGNC Symbol;Acc:HGNC:30207]		HALLMARK_MITOTIC_SPINDLE
9826	ARHGEF11	Rho guanine nucleotide exchange factor 11 [Source:HGNC Symbol;Acc:HGNC:14580]		HALLMARK_MITOTIC_SPINDLE
7082	TJP1	tight junction protein 1 [Source:HGNC Symbol;Acc:HGNC:11827]			HALLMARK_APICAL_JUNCTION		HALLMARK_UV_RESPONSE_DN
3667	IRS1	insulin receptor substrate 1 [Source:HGNC Symbol;Acc:HGNC:6125]			HALLMARK_APICAL_JUNCTION		HALLMARK_UV_RESPONSE_DN
3757	KCNH2	potassium voltage-gated channel subfamily H member 2 [Source:HGNC Symbol;Acc:HGNC:6251]			HALLMARK_APICAL_JUNCTION				HALLMARK_MYOGENESIS
7450	VWF	von Willebrand factor [Source:HGNC Symbol;Acc:HGNC:12726]			HALLMARK_APICAL_JUNCTION					HALLMARK_COAGULATION
247	ALOX15B	arachidonate 15-lipoxygenase type B [Source:HGNC Symbol;Acc:HGNC:434]			HALLMARK_APICAL_JUNCTION
1001	CDH3	cadherin 3 [Source:HGNC Symbol;Acc:HGNC:1762]			HALLMARK_APICAL_JUNCTION
1002	CDH4	cadherin 4 [Source:HGNC Symbol;Acc:HGNC:1763]			HALLMARK_APICAL_JUNCTION
1006	CDH8	cadherin 8 [Source:HGNC Symbol;Acc:HGNC:1767]			HALLMARK_APICAL_JUNCTION
1272	CNTN1	contactin 1 [Source:HGNC Symbol;Acc:HGNC:2171]			HALLMARK_APICAL_JUNCTION
147	ADRA1B	adrenoceptor alpha 1B [Source:HGNC Symbol;Acc:HGNC:278]			HALLMARK_APICAL_JUNCTION
2318	FLNC	filamin C [Source:HGNC Symbol;Acc:HGNC:3756]			HALLMARK_APICAL_JUNCTION
257194	NEGR1	neuronal growth regulator 1 [Source:HGNC Symbol;Acc:HGNC:17302]			HALLMARK_APICAL_JUNCTION
5291	PIK3CB	phosphatidylinositol-4,5-bisphosphate 3-kinase catalytic subunit beta [Source:HGNC Symbol;Acc:HGNC:8976]			HALLMARK_APICAL_JUNCTION
5310	PKD1	polycystin 1, transient receptor potential channel interacting [Source:HGNC Symbol;Acc:HGNC:9008]			HALLMARK_APICAL_JUNCTION
54413	NLGN3	neuroligin 3 [Source:HGNC Symbol;Acc:HGNC:14289]			HALLMARK_APICAL_JUNCTION
9459	ARHGEF6	Rac/Cdc42 guanine nucleotide exchange factor 6 [Source:HGNC Symbol;Acc:HGNC:685]			HALLMARK_APICAL_JUNCTION
1950	EGF	epidermal growth factor [Source:HGNC Symbol;Acc:HGNC:3229]				HALLMARK_KRAS_SIGNALING_DN		HALLMARK_G2M_CHECKPOINT
1952	CELSR2	cadherin EGF LAG seven-pass G-type receptor 2 [Source:HGNC Symbol;Acc:HGNC:3231]				HALLMARK_KRAS_SIGNALING_DN						HALLMARK_ESTROGEN_RESPONSE_LATE
525	ATP6V1B1	ATPase H+ transporting V1 subunit B1 [Source:HGNC Symbol;Acc:HGNC:853]				HALLMARK_KRAS_SIGNALING_DN
4210	MEFV	MEFV innate immuity regulator, pyrin [Source:HGNC Symbol;Acc:HGNC:6998]				HALLMARK_KRAS_SIGNALING_DN
1630	DCC	DCC netrin 1 receptor [Source:HGNC Symbol;Acc:HGNC:2701]				HALLMARK_KRAS_SIGNALING_DN
64137	ABCG4	ATP binding cassette subfamily G member 4 [Source:HGNC Symbol;Acc:HGNC:13884]				HALLMARK_KRAS_SIGNALING_DN
23031	MAST3	microtubule associated serine/threonine kinase 3 [Source:HGNC Symbol;Acc:HGNC:19036]				HALLMARK_KRAS_SIGNALING_DN
242	ALOX12B	arachidonate 12-lipoxygenase, 12R type [Source:HGNC Symbol;Acc:HGNC:430]				HALLMARK_KRAS_SIGNALING_DN
258	AMBN	ameloblastin [Source:HGNC Symbol;Acc:HGNC:452]				HALLMARK_KRAS_SIGNALING_DN
2895	GRID2	glutamate ionotropic receptor delta type subunit 2 [Source:HGNC Symbol;Acc:HGNC:4576]				HALLMARK_KRAS_SIGNALING_DN
4868	NPHS1	NPHS1 adhesion molecule, nephrin [Source:HGNC Symbol;Acc:HGNC:7908]				HALLMARK_KRAS_SIGNALING_DN
5020	OXT	oxytocin/neurophysin I prepropeptide [Source:HGNC Symbol;Acc:HGNC:8528]				HALLMARK_KRAS_SIGNALING_DN
55610	VPS50	VPS50 subunit of EARP/GARPII complex [Source:HGNC Symbol;Acc:HGNC:25956]				HALLMARK_KRAS_SIGNALING_DN
6262	RYR2	ryanodine receptor 2 [Source:HGNC Symbol;Acc:HGNC:10484]				HALLMARK_KRAS_SIGNALING_DN
6336	SCN10A	sodium voltage-gated channel alpha subunit 10 [Source:HGNC Symbol;Acc:HGNC:10582]				HALLMARK_KRAS_SIGNALING_DN
6712	SPTBN2	spectrin beta, non-erythrocytic 2 [Source:HGNC Symbol;Acc:HGNC:11276]				HALLMARK_KRAS_SIGNALING_DN
6754	SSTR4	somatostatin receptor 4 [Source:HGNC Symbol;Acc:HGNC:11333]				HALLMARK_KRAS_SIGNALING_DN
7068	THRB	thyroid hormone receptor beta [Source:HGNC Symbol;Acc:HGNC:11799]				HALLMARK_KRAS_SIGNALING_DN
778	CACNA1F	calcium voltage-gated channel subunit alpha1 F [Source:HGNC Symbol;Acc:HGNC:1393]				HALLMARK_KRAS_SIGNALING_DN
80303	EFHD1	EF-hand domain family member D1 [Source:HGNC Symbol;Acc:HGNC:29556]				HALLMARK_KRAS_SIGNALING_DN
8471	IRS4	insulin receptor substrate 4 [Source:HGNC Symbol;Acc:HGNC:6128]				HALLMARK_KRAS_SIGNALING_DN
9746	CLSTN3	calsyntenin 3 [Source:HGNC Symbol;Acc:HGNC:18371]				HALLMARK_KRAS_SIGNALING_DN
1628	DBP	D-box binding PAR bZIP transcription factor [Source:HGNC Symbol;Acc:HGNC:2697]					HALLMARK_UV_RESPONSE_DN
23116	TOGARAM1	TOG array regulator of axonemal microtubules 1 [Source:HGNC Symbol;Acc:HGNC:19959]					HALLMARK_UV_RESPONSE_DN
4131	MAP1B	microtubule associated protein 1B [Source:HGNC Symbol;Acc:HGNC:6836]					HALLMARK_UV_RESPONSE_DN
5607	MAP2K5	mitogen-activated protein kinase kinase 5 [Source:HGNC Symbol;Acc:HGNC:6845]					HALLMARK_UV_RESPONSE_DN
5797	PTPRM	protein tyrosine phosphatase receptor type M [Source:HGNC Symbol;Acc:HGNC:9675]					HALLMARK_UV_RESPONSE_DN

## Sheet: AA CHANGE FROM GSEA
Symbol	Type	mm10Symbol	Effect	AAchange
NOTCH2	SNP	Notch2	missense_variant	c.2379G>T
FLNA	SNP	Flna	missense_variant	c.6565G>A
VCAN	SNP	Vcan	missense_variant	c.245C>G
TNFRSF11B	SNP	Tnfrsf11b	missense_variant	c.1186G>T
COL1A1	SNP	Col1a1	missense_variant	c.4087G>T
MYLK	SNP	Mylk	missense_variant	c.526G>T
COL6A2	SNP	Col6a2	missense_variant	c.2458C>A
COL6A2	SNP	Col6a2	missense_variant&splice_region_variant	c.1045G>T
LAMA2	SNP	Lama2	missense_variant	c.4724C>A
FN1	SNP	Fn1	missense_variant	c.5981A>G
ITGB3	SNP	Itgb3	missense_variant	c.326G>A
MMP3	SNP	Mmp3	missense_variant	c.971C>G
CD44	SNP	Cd44	missense_variant	c.734G>T
COL1A2	SNP	Col1a2	missense_variant	c.1861C>A
COL1A2	SNP	Col1a2	missense_variant	c.2116G>A
COL11A1	SNP	Col11a1	missense_variant	c.3967C>T
DAB2	SNP	Dab2ip	missense_variant	c.2260G>T
DAB2	SNP	Dab2	missense_variant	c.1369G>T
ITGAV	SNP	Itgav	missense_variant&splice_region_variant	c.2327G>A
NT5E	SNP	Nt5e	missense_variant	c.1079G>T
COL4A1	SNP	Col4a1	missense_variant	c.3271G>T
COL7A1	SNP	Col7a1,Ucn2	missense_variant,upstream_gene_variant	c.8527G>T,c.-2357G>T
COPA	SNP	Copa	missense_variant	c.1296G>T
FBLN2	SNP	Fbln2	missense_variant	c.686G>T
FBN2	SNP	Fbn2	stop_gained	c.3085G>T
LAMA1	SNP	Lama1	missense_variant	c.3500C>T
ANPEP	SNP	Anpep	missense_variant	c.2447G>T
EFEMP2	SNP	Efemp2	missense_variant	c.82C>T
MGP	SNP	Mgp	missense_variant	c.220G>C
OXTR	INDEL	Oxtr	frameshift_variant	c.331delC
OXTR	SNP	Oxtr	missense_variant	c.457G>T
COL5A3	SNP	Col5a3	missense_variant	c.5115C>A
COL5A3	SNP	Col5a3	missense_variant	c.3043G>T
COL5A3	SNP	Col5a3	missense_variant&splice_region_variant	c.2456G>A
SFRP1	SNP	Sfrp1	missense_variant	c.877G>A
MYH9	SNP	Myh9	missense_variant	c.2009G>T
MYH9	SNP	Myh9	missense_variant	c.1567G>C
SHROOM2	SNP	Shroom2	missense_variant	c.3584G>T
NF1	SNP	Nf1	missense_variant	c.3780G>T
DOCK4	SNP	Dock4	missense_variant	c.1975C>T
FARP1	SNP	Farp1	missense_variant	c.1406C>A
TOP2A	SNP	Top2a	missense_variant	c.4529G>C
SMC4	SNP	Smc4	missense_variant	c.2089G>T
LMNB1	SNP	Lmnb1	missense_variant&splice_region_variant	c.1726G>A
NIN	SNP	Nin	missense_variant	c.2680G>C
BCAR1	SNP	Bcar1	missense_variant	c.131G>T
DYNC1H1	SNP	Dync1h1	missense_variant	c.12063G>T
ARHGAP4	SNP	Arhgap4,Avpr2	missense_variant,downstream_gene_variant	c.2303G>T,c.*3114C>A
CENPJ	SNP	Cenpj,Rnf17	missense_variant,downstream_gene_variant	c.3911G>T,c.*2639C>A
CENPJ	SNP	Cenpj	missense_variant	c.2155G>A
PREX1	SNP	Prex1	missense_variant	c.1213G>T
ARAP3	SNP	Arap3	missense_variant	c.2066C>A
ARAP3	SNP	Arap3	missense_variant	c.1698G>T
PIF1	SNP	Pif1	missense_variant	c.857G>T
UXT	SNP	Uxt,Elk1	missense_variant,upstream_gene_variant	c.396G>T,c.-10469G>T
ARHGAP29	SNP	Arhgap29	missense_variant	c.3610C>A
ARHGEF11	SNP	Arhgef11	missense_variant	c.2378G>T
KCNH2	SNP	Kcnh2	missense_variant	c.883G>T
VWF	SNP	Vwf	missense_variant	c.6509G>T
TJP1	SNP	Tjp1	missense_variant	c.490G>A
IRS1	SNP	Irs1,Gm9747	3_prime_UTR_variant,3_prime_UTR_variant	c.*3204G>T,c.*26C>A
IRS1	SNP	Irs1	missense_variant	c.2152G>T
ALOX15B	SNP	Alox8	missense_variant	c.973G>A
CDH3	SNP	Cdh3	missense_variant	c.340G>T
CDH3	SNP	Cdh3	missense_variant	c.2026G>T
CDH4	SNP	Cdh4	missense_variant	c.736G>T
CDH8	SNP	Cdh8	missense_variant	c.449C>G
CNTN1	SNP	Cntn1	missense_variant&splice_region_variant	c.986C>T
ADRA1B	SNP	Adra1b	missense_variant	c.917G>T
FLNC	SNP	Flnc	missense_variant	c.4576C>A
NEGR1	SNP	Negr1	missense_variant	c.1034C>A
PIK3CB	SNP	Pik3cb	missense_variant	c.2846G>T
PKD1	SNP	Pkd1l1	missense_variant	c.4644C>G
PKD1	SNP	Pkd1	missense_variant	c.5224G>A
NLGN3	SNP	Nlgn3	missense_variant	c.766C>T
ARHGEF6	SNP	Arhgef6	missense_variant	c.286G>T
DCC	SNP	Dcc	missense_variant	c.2816C>G
CELSR2	SNP	Celsr2	missense_variant	c.7420G>T
CELSR2	SNP	Celsr2	stop_gained	c.3415G>T
EGF	SNP	Egf	missense_variant	c.1388G>T
ABCG4	SNP	Abcg4	missense_variant	c.1305G>A
MEFV	SNP	Mefv	missense_variant	c.1135C>A
ATP6V1B1	SNP	Atp6v1b1,Ankrd53	missense_variant,upstream_gene_variant	c.1476C>A,c.-4439C>A
CPA2	INDEL	Cpa2,Cpa4	frameshift_variant,upstream_gene_variant	c.1207delC,c.-4016delC
CPA2	SNP	Cpa2,Cpa4	missense_variant,upstream_gene_variant	c.1208T>A,c.-4015T>A
MAST3	SNP	Mast3,Pik3r2	missense_variant,upstream_gene_variant	c.3478C>A,c.-4877C>A
ALOX12B	SNP	Alox12b	missense_variant	c.2035C>A
AMBN	SNP	Ambn	missense_variant	c.1084G>A
GRID2	SNP	Grid2	missense_variant	c.2891C>G
NPHS1	SNP	Nphs1	missense_variant	c.3419G>T
OXT	INDEL	Oxtr	frameshift_variant	c.331delC
OXT	SNP	Oxt,Avp	missense_variant,downstream_gene_variant	c.331C>A,c.*3792G>T
OXT	SNP	Oxtr	missense_variant	c.457G>T
RYR2	SNP	Ryr2	missense_variant	c.14752C>A
RYR2	SNP	Ryr2	stop_gained	c.5578G>T
SCN10A	SNP	Scn10a	missense_variant	c.4196T>C
SPTBN2	SNP	Sptbn2	missense_variant	c.1632G>T
SSTR4	SNP	Sstr4	missense_variant	c.900C>G
THRB	SNP	Thrb	missense_variant	c.892G>T
CACNA1F	SNP	Cacna1f	stop_gained	c.547G>T
CACNA1F	SNP	Cacna1f	missense_variant	c.4246G>T
EFHD1	SNP	Efhd1	missense_variant	c.685G>C
CLSTN3	SNP	Clstn3	missense_variant	c.1958G>T
DBP	SNP	Dbp,Car11,Sphk2	missense_variant,downstream_gene_variant,downstream_gene_variant	c.631G>T,c.*3826G>T,c.*2385C>A
MAP1B	SNP	Map1b	missense_variant	c.5511G>T
MAP1B	SNP	Map1b	missense_variant	c.1222C>A
MAP2K5	SNP	Map2k5	missense_variant	c.326G>T
PTPRM	SNP	Ptprm	missense_variant	c.4148G>A
C19ORF12	INDEL	1600014C10Rik	frameshift_variant	c.246delC
	INDEL	4930544G11Rik	frameshift_variant	c.427delC
	INDEL	AI607873	frameshift_variant	c.356delG
AGBL4	SNP	Agbl4	missense_variant	c.146G>C
AGBL4	SNP	Agbl4	missense_variant	c.1568G>T
AGBL4	INDEL	Agbl4	frameshift_variant	c.1566delC
BEAN1	INDEL	Bean1	frameshift_variant	c.43delC
CD3E	SNP	Cd3e	missense_variant	c.419A>C
CD3E	INDEL	Cd3e	frameshift_variant	c.421delG
CILP	SNP	Cilp	stop_gained	c.1455C>A
CPA2	SNP	Cpa2	missense_variant	c.1208T>A
CPA2	INDEL	Cpa2	frameshift_variant	c.1207delC
CPA2	INDEL	Cpa2	frameshift_variant	c.-4016delC
DDX6	SNP	Ddx6	missense_variant&splice_region_variant	c.1172C>A
DDX6	INDEL	Ddx6	frameshift_variant	c.1170delC
	INDEL	Defb8	frameshift_variant	c.173delG
FSTL5	SNP	Fstl5	missense_variant	c.314G>T
FSTL5	INDEL	Fstl5	frameshift_variant	c.1675delC
	INDEL	Gm5607	frameshift_variant	c.47delG
GULP1	INDEL	Gulp1	frameshift_variant	c.48delG
KNDC1	SNP	Kndc1	missense_variant	c.3902C>T
KNDC1	INDEL	Kndc1	frameshift_variant&splice_region_variant	c.3000delC
KPNA3	INDEL	Kpna3	frameshift_variant	c.1284_1285insT
MROH2A	SNP	Mroh2a	missense_variant	c.514G>A
MROH2A	SNP	Mroh2a	missense_variant	c.781G>T
MROH2A	SNP	Mroh2a	missense_variant	c.1451G>T
MROH2A	SNP	Mroh2a	missense_variant	c.1667A>C
MROH2A	SNP	Mroh2a	missense_variant	c.1768G>A
MROH2A	SNP	Mroh2a	stop_gained	c.1980G>A
MROH2A	SNP	Mroh2a	missense_variant	c.2060G>T
MROH2A	SNP	Mroh2a	missense_variant	c.2061G>T
MROH2A	SNP	Mroh2a	missense_variant	c.2258C>T
MROH2A	SNP	Mroh2a	missense_variant	c.2469G>T
MROH2A	SNP	Mroh2a	missense_variant	c.2747C>T
MROH2A	SNP	Mroh2a	missense_variant	c.3339G>T
MROH2A	SNP	Mroh2a	missense_variant&splice_region_variant	c.3872C>A
MROH2A	SNP	Mroh2a	missense_variant	c.4084G>A
MROH2A	SNP	Mroh2a	missense_variant	c.5018C>T
HJURP	SNP	Mroh2a	downstream_gene_variant	c.*5283C>G
HJURP	SNP	Mroh2a	downstream_gene_variant	c.*5446C>T
HJURP	SNP	Mroh2a	downstream_gene_variant	c.*5820A>C
HJURP	SNP	Mroh2a	downstream_gene_variant	c.*5954T>G
HJURP	SNP	Mroh2a	downstream_gene_variant	c.*6169G>A
MROH2A	INDEL	Mroh2a	frameshift_variant	c.572_573delCC
MROH2A	INDEL	Mroh2a	frameshift_variant	c.4124dupT
	INDEL	Muc4	frameshift_variant	c.7752delG
NCF1	INDEL	Ncf1	frameshift_variant	c.430delG
	SNP	Olfr632	missense_variant	c.568C>A
	INDEL	Olfr632	frameshift_variant	c.299_300insA
OTOP1	INDEL	Otop1	frameshift_variant&splice_region_variant	c.1392delG
OXTR	SNP	Oxtr	missense_variant	c.457G>T
OXTR	INDEL	Oxtr	frameshift_variant	c.331delC
PADI2	INDEL	Padi2	frameshift_variant	c.1007dupT
RP1	INDEL	Rp1	frameshift_variant	c.3769delG
SFTPB	SNP	Sftpb	missense_variant	c.907C>G
SFTPB	INDEL	Sftpb	frameshift_variant&splice_region_variant	c.691delG
	SNP	Tctn2	upstream_gene_variant	c.-3153G>T
	SNP	Ugt1a1	missense_variant	c.1226G>C
	SNP	Ugt1a1	missense_variant	c.1429C>T
	SNP	Ugt1a1	missense_variant	c.1463A>T
	SNP	Ugt1a1	missense_variant	c.1467C>G
UGT1A1	INDEL	Ugt1a1	5_prime_UTR_variant	c.-6_-5delGA
UGT1A1	INDEL	Ugt1a1	frameshift_variant	c.371delT
